# Supplementary material for: Methyl 2-((2Z,5Z)-4-oxo-3-phenyl-2-{2-[(1E)-1,2,3,4-tetra­hydro­naphthalen-1-yl­idene]hydrazin-1-yl­idene}-1,3-thia­zolidin-5-yl­idene)acetate
Source: Acta Crystallogr Sect E Struct Rep Online. 2014 Mar 15;70(Pt 4):o436–7. doi: 10.1107/S1600536814005285 (PMC3998598; doi:10.1107/S1600536814005285)
Supplement: Supplementary file 1 [file e-70-0o436-sup1.cif]

##############################################################################
#                                                                            #
# This CIF contains the data in a paper accepted for publication in          #
# Acta Crystallographica Section E. It conforms to the requirements of       #
# Notes for Authors for Acta Crystallographica Section E, and has been       #
# peer reviewed under the auspices of the IUCr Commission on Journals.       #
#                                                                            #
# Full details of the Crystallographic Information File format               #
# are given in the paper "The Crystallographic Information File (CIF):       #
# a New Standard Archive File for Crystallography" by S. R. Hall, F. H.      #
# Allen and I. D. Brown [Acta Cryst. (1991), A47, 655-685].                  #
#                                                                            #
# The current version of the core CIF dictionary is obtainable from          #
# ftp://ftp.iucr.org/pub/cif_core.dic.                                       #
#                                                                            #
# Software is freely available for graphical display of the structure(s)     #
# in this CIF. For information consult the CIF software page                 #
# http://www.iucr.org/resources/cif/software.                                #
#                                                                            #
# This file may be used for bona fide research purposes within the           #
# scientific community so long as proper attribution is given to the journal # 
# article from which it was obtained.                                        #
#                                                                            #
##############################################################################
data_global
_audit_creation_method     'PLATON <TABLE ACC> option'
_journal_date_recd_electronic     2014-03-06
_journal_date_accepted     2014-03-07
_journal_name_full     'Acta Crystallographica, Section E'
_journal_year     2014
_journal_volume     70
_journal_issue      4
_journal_page_first     o436
_journal_page_last     o437
_journal_paper_category     QO
_journal_paper_doi     10.1107/S1600536814005285
_journal_coeditor_code     BT6966
_publ_contact_author_name
;
Mustafa R. Albayati
;
_publ_contact_author_address
;
Kirkuk University,
College of Science,
Department of Chemistry,
Kirkuk,
Iraq
;
_publ_contact_author_email     'shaabankamel@yahoo.com'
_publ_contact_author_fax     ?
_publ_contact_author_phone     ?
_publ_section_title
;\
Methyl
2-((2<i>Z</i>,5<i>Z</i>)-4-oxo-3-phenyl-2-{2-[(1<i>E</i>)-1,2,3,4-\
tetrahydronaphthalen-1-ylidene]hydrazin-1-ylidene}-1,3-thiazolidin-5-\
ylidene)acetate
;
loop_
    _publ_author_name
    _publ_author_address
    'Joel T. Mague'
;
Department of Chemistry,
Tulane University,
New Orleans,
LA 70118,
USA
;
    'Akkurt, Mehmet'
;
Department of Physics,
Faculty of Sciences,
Erciyes University,
38039 Kayseri,
Turkey
;
    'Mohamed, Shaaban K.'
;
Chemistry and Environmental Division,
Manchester Metropolitan University,
Manchester M1 5GD,
England
Chemistry Department,
Faculty of Science,
Mini University,
61519 El-Minia,
Egypt
;
    'Alaa A. Hassan'
;
Chemistry Department,
Faculty of Science,
Mini University,
61519 El-Minia,
Egypt
;
    'Mustafa R. Albayati'
;
Kirkuk University,
College of Science,
Department of Chemistry,
Kirkuk,
Iraq
;
data_I
_database_code_depnum_ccdc_archive     'CCDC 990619'
_chemical_name_systematic
;\
Methyl 2-((2<i>Z</i>,5<i>Z</i>)-4-oxo-3-phenyl-2-{2-[(1<i>E</i>)-1,2,3,4-\
tetrahydronaphthalen-1-ylidene]hydrazin-1-ylidene}-1,3-thiazolidin-5-\
ylidene)acetate
;
_chemical_name_common     ?
_chemical_formula_moiety     'C22 H19 N3 O3 S'
_chemical_formula_sum     'C22 H19 N3 O3 S'
_chemical_formula_structural     ?
_chemical_formula_iupac     'C22 H19 N3 O3 S'
_chemical_formula_weight     405.47
_chemical_melting_point     ?
_symmetry_cell_setting     triclinic
_symmetry_space_group_name_H-M     'P -1'
_symmetry_space_group_name_Hall     '-P 1'
loop_
    _symmetry_equiv_pos_site_id
    _symmetry_equiv_pos_as_xyz
    1 x,y,z
    2 -x,-y,-z
_cell_length_a     9.7078(6)
_cell_length_b     9.7134(6)
_cell_length_c     11.1061(7)
_cell_angle_alpha     67.9810(9)
_cell_angle_beta     88.8400(9)
_cell_angle_gamma     85.9840(9)
_cell_volume     968.47(10)
_cell_formula_units_Z     2
_cell_measurement_reflns_used     9980
_cell_measurement_theta_min     2.2668
_cell_measurement_theta_max     29.1837
_cell_measurement_temperature     150(2)
_exptl_crystal_description     'thick plate'
_exptl_crystal_colour     orange
_exptl_crystal_size_max     0.280
_exptl_crystal_size_mid     0.160
_exptl_crystal_size_min     0.090
_exptl_crystal_size_rad     ?
_exptl_crystal_density_diffrn     1.390
_exptl_crystal_density_meas     ?
_exptl_crystal_density_method     'Not Measured'
_exptl_crystal_F_000     424
_exptl_absorpt_coefficient_mu     0.197
_exptl_absorpt_correction_type     multi-scan
_exptl_absorpt_process_details     '(<i>SADABS</i>; Bruker, 2013)'
_exptl_absorpt_correction_T_min     0.83
_exptl_absorpt_correction_T_max     0.98
_exptl_special_details
;
;
_diffrn_ambient_temperature     150(2)
_diffrn_radiation_type     MoK\a
_diffrn_radiation_wavelength     0.71073
_diffrn_radiation_monochromator     graphite
_diffrn_measurement_device_type     'Bruker SMART APEX CCD'
_diffrn_measurement_method     '\f and \w scans'
_diffrn_detector_area_resol_mean     8.3660
_diffrn_reflns_number     17735
_diffrn_reflns_av_R_equivalents     0.0360
_diffrn_reflns_av_sigmaI/netI     0.0328
_diffrn_reflns_theta_min     1.98
_diffrn_reflns_theta_max     29.21
_diffrn_reflns_theta_full     28.00
_diffrn_measured_fraction_theta_max     0.950
_diffrn_measured_fraction_theta_full     0.993
_diffrn_reflns_limit_h_min     -13
_diffrn_reflns_limit_h_max     13
_diffrn_reflns_limit_k_min     -13
_diffrn_reflns_limit_k_max     13
_diffrn_reflns_limit_l_min     -14
_diffrn_reflns_limit_l_max     15
_diffrn_reflns_reduction_process
;
;
_refine_special_details
;
Refinement on <i>F</i>^2^ for ALL reflections except those flagged by the user
for potential systematic errors. Weighted <i>R</i>-factors <i>wR</i> and all
goodnesses of fit <i>S</i> are based on <i>F</i>^2^, conventional
<i>R</i>-factors <i>R</i> are based on <i>F</i>, with <i>F</i> set to zero for
negative <i>F</i>^2^. The observed criterion of <i>F</i>^2^ > \s(<i>F</i>^2^)
is used only for calculating -<i>R</i>-factor-obs <i>etc</i>. and is not
relevant to the choice of reflections for refinement. <i>R</i>-factors based
on <i>F</i>^2^ are statistically about twice as large as those based on
<i>F</i>, and <i>R</i>-factors based on ALL data will be even larger.
;
_reflns_number_total     4994
_reflns_number_gt     4325
_reflns_threshold_expression     I>2\s(I)
_refine_ls_structure_factor_coef     Fsqd
_refine_ls_matrix_type     full
_refine_ls_R_factor_all     0.0466
_refine_ls_R_factor_gt     0.0395
_refine_ls_wR_factor_gt     0.0970
_refine_ls_wR_factor_ref     0.1036
_refine_ls_goodness_of_fit_ref     1.045
_refine_ls_restrained_S_all     1.045
_refine_ls_number_reflns     4994
_refine_ls_number_parameters     263
_refine_ls_number_restraints     0
_refine_ls_number_constraints     ?
_refine_ls_hydrogen_treatment     constr
_refine_ls_weighting_scheme     calc
_refine_ls_weighting_details
              'w=1/[\s^2^(Fo^2^)+(0.0495P)^2^+0.3384P] where P=(Fo^2^+2Fc^2^)/3'
_atom_sites_solution_hydrogens     geom
_atom_sites_solution_primary     ?
_atom_sites_solution_secondary     ?
_refine_ls_shift/su_max     0.001
_refine_ls_shift/su_mean     0.000
_refine_diff_density_max     0.391
_refine_diff_density_min     -0.296
_refine_ls_extinction_method     none
_refine_ls_abs_structure_details     ?
_refine_ls_abs_structure_Flack     .
loop_
    _atom_type_symbol
    _atom_type_description
    _atom_type_scat_dispersion_real
    _atom_type_scat_dispersion_imag
    _atom_type_scat_source
    C C 0.0033 0.0016 ' International Tables Vol C Tables 4.2.6.8 and 6.1.1.4'
    H H 0.0000 0.0000 ' International Tables Vol C Tables 4.2.6.8 and 6.1.1.4'
    N N 0.0061 0.0033 ' International Tables Vol C Tables 4.2.6.8 and 6.1.1.4'
    O O 0.0106 0.0060 ' International Tables Vol C Tables 4.2.6.8 and 6.1.1.4'
    S S 0.1246 0.1234 ' International Tables Vol C Tables 4.2.6.8 and 6.1.1.4'
_computing_data_collection     'APEX2 (Bruker, 2013)'
_computing_cell_refinement     'SAINT (Bruker, 2013)'
_computing_data_reduction     'SAINT (Bruker, 2013)'
_computing_structure_solution     'SHELXS97 (Sheldrick, 2008)'
_computing_structure_refinement     'SHELXL2013 (Sheldrick, 2008)'
_computing_molecular_graphics     'ORTEP-3 for Windows (Farrugia, 2012)'
_computing_publication_material
                                'WinGX (Farrugia, 2012) and PLATON (Spek, 2009)'
loop_
    _atom_site_type_symbol
    _atom_site_label
    _atom_site_fract_x
    _atom_site_fract_y
    _atom_site_fract_z
    _atom_site_U_iso_or_equiv
    _atom_site_thermal_displace_type
    _atom_site_calc_flag
    _atom_site_refinement_flags
    _atom_site_occupancy
    _atom_site_disorder_assembly
    _atom_site_disorder_group
    S S1 0.52540(3) 0.95022(3) 0.67094(3) 0.01880(10)
                                                    Uani d . 1.000 . .
    O O1 0.76785(10) 0.63932(11) 0.62875(11) 0.0310(3) Uani d . 1.000 . .
    O O2 0.66788(9) 1.19374(10) 0.53017(10) 0.0249(3) Uani d . 1.000 . .
    O O3 0.88571(9) 1.18392(10) 0.45791(10) 0.0255(3) Uani d . 1.000 . .
    N N1 0.56204(10) 0.66168(12) 0.72779(11) 0.0189(3) Uani d . 1.000 . .
    N N2 0.34944(11) 0.73712(12) 0.79413(11) 0.0200(3) Uani d . 1.000 . .
    N N3 0.27229(11) 0.87024(12) 0.78071(11) 0.0209(3) Uani d . 1.000 . .
    C C1 0.67901(13) 0.71539(14) 0.65725(13) 0.0208(3) Uani d . 1.000 . .
    C C2 0.67731(12) 0.88043(14) 0.62092(13) 0.0192(3) Uani d . 1.000 . .
    C C3 0.46688(12) 0.76959(14) 0.74001(12) 0.0178(3) Uani d . 1.000 . .
    C C4 0.52709(12) 0.50951(14) 0.76333(13) 0.0185(3) Uani d . 1.000 . .
    C C5 0.46558(14) 0.47045(15) 0.67052(13) 0.0237(3) Uani d . 1.000 . .
    C C6 0.42866(15) 0.32512(16) 0.70419(15) 0.0286(4) Uani d . 1.000 . .
    C C7 0.45075(15) 0.22246(15) 0.82939(15) 0.0274(4) Uani d . 1.000 . .
    C C8 0.51370(15) 0.26328(15) 0.92091(14) 0.0267(4) Uani d . 1.000 . .
    C C9 0.55316(14) 0.40784(15) 0.88794(13) 0.0234(4) Uani d . 1.000 . .
    C C10 0.15034(12) 0.85321(14) 0.83051(12) 0.0188(3) Uani d . 1.000 . .
    C C11 0.09413(14) 0.70582(15) 0.90877(14) 0.0251(4) Uani d . 1.000 . .
    C C12 -0.06198(15) 0.71071(17) 0.89171(16) 0.0333(5) Uani d . 1.000 . .
    C C13 -0.13270(15) 0.83434(19) 0.92826(16) 0.0363(5) Uani d . 1.000 . .
    C C14 -0.07537(14) 0.98191(17) 0.85397(14) 0.0271(4) Uani d . 1.000 . .
    C C15 -0.15709(16) 1.1146(2) 0.82824(16) 0.0369(5) Uani d . 1.000 . .
    C C16 -0.10746(18) 1.25107(19) 0.75859(17) 0.0400(5) Uani d . 1.000 . .
    C C17 0.02647(18) 1.25928(18) 0.71144(17) 0.0379(5) Uani d . 1.000 . .
    C C18 0.10916(15) 1.12992(16) 0.73521(15) 0.0289(4) Uani d . 1.000 . .
    C C19 0.06062(13) 0.99048(15) 0.80716(13) 0.0216(3) Uani d . 1.000 . .
    C C20 0.78083(13) 0.96017(14) 0.55569(13) 0.0219(4) Uani d . 1.000 . .
    C C21 0.77041(13) 1.12321(14) 0.51469(13) 0.0210(3) Uani d . 1.000 . .
    C C22 0.88037(15) 1.34487(15) 0.40941(15) 0.0282(4) Uani d . 1.000 . .
    H H5 0.44880 0.54180 0.58520 0.0280 Uiso c RU 1.000 . .
    H H6 0.38810 0.29610 0.64100 0.0340 Uiso c RU 1.000 . .
    H H7 0.42280 0.12400 0.85270 0.0330 Uiso c RU 1.000 . .
    H H8 0.52990 0.19220 1.00640 0.0320 Uiso c RU 1.000 . .
    H H9 0.59720 0.43610 0.94990 0.0280 Uiso c RU 1.000 . .
    H H11A 0.11620 0.67920 1.00170 0.0300 Uiso c RU 1.000 . .
    H H11B 0.13900 0.62790 0.88110 0.0300 Uiso c RU 1.000 . .
    H H12A -0.08400 0.72830 0.80030 0.0400 Uiso c RU 1.000 . .
    H H12B -0.09670 0.61390 0.94740 0.0400 Uiso c RU 1.000 . .
    H H13A -0.23290 0.84120 0.91030 0.0440 Uiso c RU 1.000 . .
    H H13B -0.12030 0.80970 1.02250 0.0440 Uiso c RU 1.000 . .
    H H15 -0.24910 1.11020 0.85960 0.0440 Uiso c RU 1.000 . .
    H H16 -0.16480 1.33950 0.74280 0.0480 Uiso c RU 1.000 . .
    H H17 0.06110 1.35320 0.66310 0.0450 Uiso c RU 1.000 . .
    H H18 0.20050 1.13580 0.70210 0.0350 Uiso c RU 1.000 . .
    H H20 0.86120 0.91130 0.53580 0.0260 Uiso c RU 1.000 . .
    H H22A 0.84870 1.37910 0.47840 0.0420 Uiso c RU 1.000 . .
    H H22B 0.81610 1.38580 0.33560 0.0420 Uiso c RU 1.000 . .
    H H22C 0.97260 1.37860 0.38140 0.0420 Uiso c RU 1.000 . .
loop_
    _atom_site_aniso_label
    _atom_site_aniso_U_11
    _atom_site_aniso_U_22
    _atom_site_aniso_U_33
    _atom_site_aniso_U_12
    _atom_site_aniso_U_13
    _atom_site_aniso_U_23
    S1 0.0177(2) 0.0149(2) 0.0232(2) 0.00080(10)
                                               0.00160(10)
                                                         -0.00710(10)
    O1 0.0221(5) 0.0214(5) 0.0509(7) -0.0001(4) 0.0105(4) -0.0159(5)
    O2 0.0224(4) 0.0198(5) 0.0310(5) 0.0003(4) 0.0032(4) -0.0081(4)
    O3 0.0204(4) 0.0180(5) 0.0359(6) -0.0037(4) 0.0039(4) -0.0075(4)
    N1 0.0172(5) 0.0147(5) 0.0251(5) 0.0007(4) 0.0011(4) -0.0082(4)
    N2 0.0197(5) 0.0161(5) 0.0242(6) 0.0011(4) 0.0011(4) -0.0080(4)
    N3 0.0198(5) 0.0170(5) 0.0258(6) 0.0012(4) 0.0021(4) -0.0086(4)
    C1 0.0174(5) 0.0184(6) 0.0269(7) -0.0008(5) 0.0006(5) -0.0090(5)
    C2 0.0173(5) 0.0175(6) 0.0232(6) 0.0013(4) -0.0009(4) -0.0085(5)
    C3 0.0190(5) 0.0153(5) 0.0189(6) 0.0019(4) -0.0021(4) -0.0067(5)
    C4 0.0158(5) 0.0145(6) 0.0255(6) 0.0007(4) 0.0032(4) -0.0082(5)
    C5 0.0269(6) 0.0208(6) 0.0230(6) -0.0017(5) 0.0002(5) -0.0079(5)
    C6 0.0331(7) 0.0254(7) 0.0317(8) -0.0063(6) 0.0014(6) -0.0150(6)
    C7 0.0312(7) 0.0177(6) 0.0351(8) -0.0037(5) 0.0070(6) -0.0118(6)
    C8 0.0310(7) 0.0187(6) 0.0268(7) 0.0020(5) 0.0032(5) -0.0051(5)
    C9 0.0238(6) 0.0210(6) 0.0255(7) 0.0015(5) -0.0009(5) -0.0093(5)
    C10 0.0196(6) 0.0175(6) 0.0202(6) -0.0001(5) 0.0006(4) -0.0084(5)
    C11 0.0232(6) 0.0197(6) 0.0282(7) -0.0013(5) 0.0050(5) -0.0046(5)
    C12 0.0234(7) 0.0295(8) 0.0400(9) -0.0071(6) 0.0032(6) -0.0042(6)
    C13 0.0218(7) 0.0440(9) 0.0346(8) 0.0017(6) 0.0088(6) -0.0061(7)
    C14 0.0227(6) 0.0355(8) 0.0237(7) 0.0064(6) -0.0008(5) -0.0132(6)
    C15 0.0289(7) 0.0483(10) 0.0359(8) 0.0159(7) -0.0031(6) -0.0216(8)
    C16 0.0446(9) 0.0360(9) 0.0442(10) 0.0217(7) -0.0139(7) -0.0239(8)
    C17 0.0476(9) 0.0214(7) 0.0460(10) 0.0071(7) -0.0107(7) -0.0153(7)
    C18 0.0293(7) 0.0211(7) 0.0382(8) 0.0016(5) -0.0029(6) -0.0137(6)
    C19 0.0213(6) 0.0216(6) 0.0243(6) 0.0035(5) -0.0020(5) -0.0120(5)
    C20 0.0185(6) 0.0193(6) 0.0276(7) 0.0005(5) 0.0003(5) -0.0088(5)
    C21 0.0202(6) 0.0193(6) 0.0226(6) -0.0026(5) -0.0001(5) -0.0066(5)
    C22 0.0257(6) 0.0179(6) 0.0379(8) -0.0050(5) 0.0038(6) -0.0066(6)
_geom_special_details
;
Bond distances, angles <i>etc</i>. have been calculated using the rounded
fractional coordinates. All su's are estimated from the variances of the
(full) variance-covariance matrix. The cell e.s.d.'s are taken into account in
the estimation of distances, angles and torsion angles
;
loop_
    _geom_bond_atom_site_label_1
    _geom_bond_atom_site_label_2
    _geom_bond_site_symmetry_1
    _geom_bond_site_symmetry_2
    _geom_bond_distance
    _geom_bond_publ_flag
    S1 C2 . . 1.7470(13) no
    S1 C3 . . 1.7614(14) no
    O1 C1 . . 1.2104(17) no
    O2 C21 . . 1.2147(16) no
    O3 C21 . . 1.3354(16) no
    O3 C22 . . 1.4475(19) no
    N1 C1 . . 1.3841(17) no
    N1 C3 . . 1.3916(18) no
    N1 C4 . . 1.4433(19) no
    N2 N3 . . 1.4069(17) no
    N2 C3 . . 1.2810(16) no
    N3 C10 . . 1.2912(16) no
    C1 C2 . . 1.498(2) no
    C2 C20 . . 1.3392(18) no
    C4 C5 . . 1.383(2) no
    C4 C9 . . 1.3817(19) no
    C5 C6 . . 1.390(2) no
    C6 C7 . . 1.384(2) no
    C7 C8 . . 1.388(2) no
    C8 C9 . . 1.392(2) no
    C10 C11 . . 1.503(2) no
    C10 C19 . . 1.480(2) no
    C11 C12 . . 1.526(2) no
    C12 C13 . . 1.522(3) no
    C13 C14 . . 1.501(2) no
    C14 C15 . . 1.401(3) no
    C14 C19 . . 1.4054(19) no
    C15 C16 . . 1.376(3) no
    C16 C17 . . 1.388(2) no
    C17 C18 . . 1.383(2) no
    C18 C19 . . 1.399(2) no
    C20 C21 . . 1.471(2) no
    C5 H5 . . 0.9500 no
    C6 H6 . . 0.9500 no
    C7 H7 . . 0.9500 no
    C8 H8 . . 0.9500 no
    C9 H9 . . 0.9500 no
    C11 H11A . . 0.9900 no
    C11 H11B . . 0.9900 no
    C12 H12A . . 0.9900 no
    C12 H12B . . 0.9900 no
    C13 H13A . . 0.9900 no
    C13 H13B . . 0.9900 no
    C15 H15 . . 0.9500 no
    C16 H16 . . 0.9500 no
    C17 H17 . . 0.9500 no
    C18 H18 . . 0.9500 no
    C20 H20 . . 0.9500 no
    C22 H22A . . 0.9800 no
    C22 H22B . . 0.9800 no
    C22 H22C . . 0.9800 no
loop_
    _geom_angle_atom_site_label_1
    _geom_angle_atom_site_label_2
    _geom_angle_atom_site_label_3
    _geom_angle_site_symmetry_1
    _geom_angle_site_symmetry_2
    _geom_angle_site_symmetry_3
    _geom_angle
    _geom_angle_publ_flag
    C2 S1 C3 . . . 90.54(6) no
    C21 O3 C22 . . . 115.22(11) no
    C1 N1 C3 . . . 115.28(12) no
    C1 N1 C4 . . . 122.38(11) no
    C3 N1 C4 . . . 121.19(10) no
    N3 N2 C3 . . . 108.54(11) no
    N2 N3 C10 . . . 114.88(12) no
    O1 C1 N1 . . . 124.49(13) no
    O1 C1 C2 . . . 125.72(12) no
    N1 C1 C2 . . . 109.78(11) no
    S1 C2 C1 . . . 111.61(9) no
    S1 C2 C20 . . . 126.19(12) no
    C1 C2 C20 . . . 122.19(12) no
    S1 C3 N1 . . . 112.60(9) no
    S1 C3 N2 . . . 125.31(11) no
    N1 C3 N2 . . . 122.08(13) no
    N1 C4 C5 . . . 118.25(12) no
    N1 C4 C9 . . . 119.99(12) no
    C5 C4 C9 . . . 121.75(13) no
    C4 C5 C6 . . . 118.88(13) no
    C5 C6 C7 . . . 120.30(14) no
    C6 C7 C8 . . . 120.01(14) no
    C7 C8 C9 . . . 120.27(13) no
    C4 C9 C8 . . . 118.76(13) no
    N3 C10 C11 . . . 124.91(13) no
    N3 C10 C19 . . . 116.60(12) no
    C11 C10 C19 . . . 118.49(11) no
    C10 C11 C12 . . . 111.39(12) no
    C11 C12 C13 . . . 110.22(13) no
    C12 C13 C14 . . . 111.71(13) no
    C13 C14 C15 . . . 120.61(13) no
    C13 C14 C19 . . . 120.99(14) no
    C15 C14 C19 . . . 118.40(15) no
    C14 C15 C16 . . . 121.64(15) no
    C15 C16 C17 . . . 119.89(17) no
    C16 C17 C18 . . . 119.62(17) no
    C17 C18 C19 . . . 121.12(14) no
    C10 C19 C14 . . . 120.36(13) no
    C10 C19 C18 . . . 120.29(12) no
    C14 C19 C18 . . . 119.32(14) no
    C2 C20 C21 . . . 120.19(12) no
    O2 C21 O3 . . . 124.27(13) no
    O2 C21 C20 . . . 123.49(12) no
    O3 C21 C20 . . . 112.24(11) no
    C4 C5 H5 . . . 121.00 no
    C6 C5 H5 . . . 121.00 no
    C5 C6 H6 . . . 120.00 no
    C7 C6 H6 . . . 120.00 no
    C6 C7 H7 . . . 120.00 no
    C8 C7 H7 . . . 120.00 no
    C7 C8 H8 . . . 120.00 no
    C9 C8 H8 . . . 120.00 no
    C4 C9 H9 . . . 121.00 no
    C8 C9 H9 . . . 121.00 no
    C10 C11 H11A . . . 109.00 no
    C10 C11 H11B . . . 109.00 no
    C12 C11 H11A . . . 109.00 no
    C12 C11 H11B . . . 109.00 no
    H11A C11 H11B . . . 108.00 no
    C11 C12 H12A . . . 110.00 no
    C11 C12 H12B . . . 110.00 no
    C13 C12 H12A . . . 110.00 no
    C13 C12 H12B . . . 110.00 no
    H12A C12 H12B . . . 108.00 no
    C12 C13 H13A . . . 109.00 no
    C12 C13 H13B . . . 109.00 no
    C14 C13 H13A . . . 109.00 no
    C14 C13 H13B . . . 109.00 no
    H13A C13 H13B . . . 108.00 no
    C14 C15 H15 . . . 119.00 no
    C16 C15 H15 . . . 119.00 no
    C15 C16 H16 . . . 120.00 no
    C17 C16 H16 . . . 120.00 no
    C16 C17 H17 . . . 120.00 no
    C18 C17 H17 . . . 120.00 no
    C17 C18 H18 . . . 119.00 no
    C19 C18 H18 . . . 119.00 no
    C2 C20 H20 . . . 120.00 no
    C21 C20 H20 . . . 120.00 no
    O3 C22 H22A . . . 109.00 no
    O3 C22 H22B . . . 109.00 no
    O3 C22 H22C . . . 109.00 no
    H22A C22 H22B . . . 109.00 no
    H22A C22 H22C . . . 109.00 no
    H22B C22 H22C . . . 110.00 no
loop_
    _geom_torsion_atom_site_label_1
    _geom_torsion_atom_site_label_2
    _geom_torsion_atom_site_label_3
    _geom_torsion_atom_site_label_4
    _geom_torsion_site_symmetry_1
    _geom_torsion_site_symmetry_2
    _geom_torsion_site_symmetry_3
    _geom_torsion_site_symmetry_4
    _geom_torsion
    _geom_torsion_publ_flag
    C3 S1 C2 C1 . . . . 1.03(10) no
    C3 S1 C2 C20 . . . . 179.69(13) no
    C2 S1 C3 N1 . . . . 1.64(10) no
    C2 S1 C3 N2 . . . . -177.12(12) no
    C22 O3 C21 O2 . . . . -2.31(19) no
    C22 O3 C21 C20 . . . . 177.15(11) no
    C3 N1 C1 O1 . . . . -174.48(13) no
    C3 N1 C1 C2 . . . . 4.83(15) no
    C4 N1 C1 O1 . . . . -6.7(2) no
    C4 N1 C1 C2 . . . . 172.65(11) no
    C1 N1 C3 S1 . . . . -4.18(14) no
    C1 N1 C3 N2 . . . . 174.63(12) no
    C4 N1 C3 S1 . . . . -172.16(9) no
    C4 N1 C3 N2 . . . . 6.65(19) no
    C1 N1 C4 C5 . . . . -79.47(16) no
    C1 N1 C4 C9 . . . . 101.58(15) no
    C3 N1 C4 C5 . . . . 87.64(16) no
    C3 N1 C4 C9 . . . . -91.31(15) no
    C3 N2 N3 C10 . . . . 179.44(11) no
    N3 N2 C3 S1 . . . . 4.12(16) no
    N3 N2 C3 N1 . . . . -174.53(11) no
    N2 N3 C10 C11 . . . . 5.64(19) no
    N2 N3 C10 C19 . . . . -174.09(11) no
    O1 C1 C2 S1 . . . . 175.85(12) no
    O1 C1 C2 C20 . . . . -2.9(2) no
    N1 C1 C2 S1 . . . . -3.45(14) no
    N1 C1 C2 C20 . . . . 177.83(12) no
    S1 C2 C20 C21 . . . . -2.6(2) no
    C1 C2 C20 C21 . . . . 175.97(12) no
    N1 C4 C5 C6 . . . . -178.63(12) no
    C9 C4 C5 C6 . . . . 0.3(2) no
    N1 C4 C9 C8 . . . . 177.63(12) no
    C5 C4 C9 C8 . . . . -1.3(2) no
    C4 C5 C6 C7 . . . . 1.3(2) no
    C5 C6 C7 C8 . . . . -1.9(2) no
    C6 C7 C8 C9 . . . . 0.9(2) no
    C7 C8 C9 C4 . . . . 0.7(2) no
    N3 C10 C11 C12 . . . . -149.23(14) no
    C19 C10 C11 C12 . . . . 30.49(17) no
    N3 C10 C19 C14 . . . . 177.77(13) no
    N3 C10 C19 C18 . . . . -0.49(19) no
    C11 C10 C19 C14 . . . . -1.97(19) no
    C11 C10 C19 C18 . . . . 179.77(13) no
    C10 C11 C12 C13 . . . . -56.61(16) no
    C11 C12 C13 C14 . . . . 54.64(17) no
    C12 C13 C14 C15 . . . . 152.42(15) no
    C12 C13 C14 C19 . . . . -26.8(2) no
    C13 C14 C15 C16 . . . . -178.97(16) no
    C19 C14 C15 C16 . . . . 0.2(2) no
    C13 C14 C19 C10 . . . . 0.0(2) no
    C13 C14 C19 C18 . . . . 178.25(14) no
    C15 C14 C19 C10 . . . . -179.24(13) no
    C15 C14 C19 C18 . . . . -1.0(2) no
    C14 C15 C16 C17 . . . . 0.3(3) no
    C15 C16 C17 C18 . . . . -0.2(3) no
    C16 C17 C18 C19 . . . . -0.6(3) no
    C17 C18 C19 C10 . . . . 179.44(14) no
    C17 C18 C19 C14 . . . . 1.2(2) no
    C2 C20 C21 O2 . . . . -4.3(2) no
    C2 C20 C21 O3 . . . . 176.24(12) no
loop_
    _geom_hbond_atom_site_label_D
    _geom_hbond_atom_site_label_H
    _geom_hbond_atom_site_label_A
    _geom_hbond_site_symmetry_A
    _geom_hbond_distance_DH
    _geom_hbond_distance_HA
    _geom_hbond_distance_DA
    _geom_hbond_angle_DHA
    _geom_hbond_publ_flag
    C5 H5 O2 2_676 0.95 2.59 3.3704(18) 140 yes
    C11 H11B N2 . 0.99 2.38 2.7466(18) 101 yes
    C20 H20 O3 2_776 0.95 2.56 3.4591(16) 159 yes
    C22 H22C O1 2_776 0.98 2.52 3.4397(18) 157 yes
_iucr_refine_instructions_details
;
TITL  HA-211 in P-1
CELL  0.71073   9.7078   9.7134  11.1061   67.981   88.840   85.984
ZERR    2.00   0.00060   0.00060   0.00070   0.0009   0.0009   0.0009
LATT 1
SFAC C  H  N  O  S
UNIT 44  38  6  6  2
REM Solution 1  R1  0.103  Rweak  0.005,  Alpha= 0.1208  in P-1
REM Formula:  C22 N3 O3 S
L.S. 13
BOND $H
ACTA 56
FMAP 2
PLAN 5
SIZE 0.09 0.16 0.28
CONF
EQIV $1 -x+1, -y+2, -z+1
HTAB C5 O2_$1
EQIV $2 -x+2, -y+2, -z+1
HTAB C20 O3_$2
HTAB C22 O1_$2
MPLA C4 > C9
MPLA 5 S1 N1 C1 C2 C3 O1
MPLA C14 > C19
TEMP -123
WGHT    0.049500    0.338400
FVAR       0.57224
S1    5    0.525401    0.950223    0.670942    11.00000    0.01774    0.01493 =
         0.02318   -0.00708    0.00155    0.00081
O1    4    0.767849    0.639319    0.628746    11.00000    0.02208    0.02140 =
         0.05086   -0.01587    0.01052   -0.00015
O2    4    0.667878    1.193738    0.530165    11.00000    0.02243    0.01983 =
         0.03102   -0.00811    0.00321    0.00027
O3    4    0.885709    1.183918    0.457907    11.00000    0.02042    0.01805 =
         0.03595   -0.00752    0.00395   -0.00374
N1    3    0.562036    0.661681    0.727789    11.00000    0.01715    0.01471 =
         0.02508   -0.00823    0.00109    0.00068
N2    3    0.349438    0.737121    0.794129    11.00000    0.01972    0.01615 =
         0.02417   -0.00802    0.00114    0.00110
N3    3    0.272288    0.870236    0.780709    11.00000    0.01981    0.01698 =
         0.02577   -0.00857    0.00210    0.00118
C1    1    0.679015    0.715395    0.657254    11.00000    0.01736    0.01844 =
         0.02690   -0.00895    0.00059   -0.00079
C2    1    0.677312    0.880427    0.620920    11.00000    0.01730    0.01749 =
         0.02321   -0.00853   -0.00091    0.00131
C3    1    0.466881    0.769592    0.740010    11.00000    0.01900    0.01529 =
         0.01894   -0.00673   -0.00208    0.00188
C4    1    0.527091    0.509514    0.763331    11.00000    0.01577    0.01447 =
         0.02553   -0.00819    0.00323    0.00069
C5    1    0.465577    0.470447    0.670524    11.00000    0.02692    0.02080 =
         0.02298   -0.00788    0.00018   -0.00175
AFIX  43
H5    2    0.448849    0.541772    0.585202    11.00000   -1.20000
AFIX   0
C6    1    0.428660    0.325118    0.704187    11.00000    0.03309    0.02539 =
         0.03169   -0.01505    0.00136   -0.00629
AFIX  43
H6    2    0.388078    0.296074    0.640998    11.00000   -1.20000
AFIX   0
C7    1    0.450750    0.222464    0.829391    11.00000    0.03123    0.01772 =
         0.03506   -0.01180    0.00703   -0.00374
AFIX  43
H7    2    0.422803    0.124049    0.852654    11.00000   -1.20000
AFIX   0
C8    1    0.513696    0.263276    0.920910    11.00000    0.03099    0.01867 =
         0.02676   -0.00506    0.00320    0.00198
AFIX  43
H8    2    0.529923    0.192247    1.006436    11.00000   -1.20000
AFIX   0
C9    1    0.553161    0.407835    0.887936    11.00000    0.02379    0.02098 =
         0.02545   -0.00930   -0.00091    0.00150
AFIX  43
H9    2    0.597207    0.436080    0.949950    11.00000   -1.20000
AFIX   0
C10   1    0.150341    0.853212    0.830505    11.00000    0.01960    0.01750 =
         0.02023   -0.00841    0.00061   -0.00013
C11   1    0.094128    0.705824    0.908772    11.00000    0.02317    0.01970 =
         0.02819   -0.00463    0.00499   -0.00131
AFIX  23
H11A  2    0.116227    0.679187    1.001748    11.00000   -1.20000
H11B  2    0.139041    0.627902    0.881107    11.00000   -1.20000
AFIX   0
C12   1   -0.061983    0.710713    0.891710    11.00000    0.02337    0.02952 =
         0.03995   -0.00415    0.00325   -0.00707
AFIX  23
H12A  2   -0.083985    0.728282    0.800255    11.00000   -1.20000
H12B  2   -0.096671    0.613908    0.947426    11.00000   -1.20000
AFIX   0
C13   1   -0.132698    0.834343    0.928256    11.00000    0.02177    0.04404 =
         0.03460   -0.00613    0.00877    0.00170
AFIX  23
H13A  2   -0.232949    0.841209    0.910314    11.00000   -1.20000
H13B  2   -0.120286    0.809709    1.022477    11.00000   -1.20000
AFIX   0
C14   1   -0.075373    0.981911    0.853965    11.00000    0.02271    0.03553 =
         0.02371   -0.01319   -0.00082    0.00644
C15   1   -0.157094    1.114567    0.828236    11.00000    0.02887    0.04826 =
         0.03589   -0.02156   -0.00307    0.01592
AFIX  43
H15   2   -0.249081    1.110216    0.859640    11.00000   -1.20000
AFIX   0
C16   1   -0.107461    1.251066    0.758592    11.00000    0.04459    0.03601 =
         0.04421   -0.02386   -0.01393    0.02170
AFIX  43
H16   2   -0.164766    1.339522    0.742810    11.00000   -1.20000
AFIX   0
C17   1    0.026473    1.259285    0.711445    11.00000    0.04756    0.02144 =
         0.04603   -0.01527   -0.01065    0.00711
AFIX  43
H17   2    0.061120    1.353245    0.663135    11.00000   -1.20000
AFIX   0
C18   1    0.109161    1.129916    0.735206    11.00000    0.02933    0.02111 =
         0.03818   -0.01371   -0.00288    0.00164
AFIX  43
H18   2    0.200487    1.135802    0.702116    11.00000   -1.20000
AFIX   0
C19   1    0.060618    0.990483    0.807155    11.00000    0.02132    0.02160 =
         0.02428   -0.01199   -0.00199    0.00347
C20   1    0.780829    0.960168    0.555693    11.00000    0.01848    0.01929 =
         0.02763   -0.00876    0.00031    0.00051
AFIX  43
H20   2    0.861223    0.911312    0.535845    11.00000   -1.20000
AFIX   0
C21   1    0.770406    1.123212    0.514687    11.00000    0.02021    0.01934 =
         0.02259   -0.00662   -0.00011   -0.00259
C22   1    0.880366    1.344872    0.409410    11.00000    0.02575    0.01792 =
         0.03787   -0.00657    0.00377   -0.00497
AFIX 137
H22A  2    0.848689    1.379112    0.478447    11.00000   -1.50000
H22B  2    0.816148    1.385821    0.335593    11.00000   -1.50000
H22C  2    0.972642    1.378649    0.381356    11.00000   -1.50000
AFIX   0
HKLF 4
REM   HA-211 in P-1
REM R1 =  0.0395 for    4325 Fo > 4sig(Fo)  and  0.0466 for all    4994 data
REM    263 parameters refined using      0 restraints
END
WGHT      0.0495      0.3384
REM Highest difference peak  0.391,  deepest hole -0.296,  1-sigma level  0.077
Q1    1   0.4615  0.2685  0.7652  11.00000  0.05    0.39
Q2    1   0.4248  0.4041  0.7069  11.00000  0.05    0.37
Q3    1   0.4775  0.3844  0.6852  11.00000  0.05    0.36
Q4    1   0.5201  0.4831  0.7112  11.00000  0.05    0.35
Q5    1   0.7205  0.9205  0.5717  11.00000  0.05    0.32
;
