# Supplementary material for: Methyl 2-((2Z,5Z)-4-oxo-3-phenyl-2-{2-[(1E)-1,2,3,4-tetra­hydro­naphthalen-1-yl­idene]hydrazin-1-yl­idene}-1,3-thia­zolidin-5-yl­idene)acetate
Source: Acta Crystallogr Sect E Struct Rep Online. 2014 Mar 15;70(Pt 4):o436–7. doi: 10.1107/S1600536814005285 (PMC3998598; doi:10.1107/S1600536814005285)
Supplement: Supplementary file 2 [file e-70-0o436-Isup2.hkl]

#
# h,k,l, Fc-squared, Fo-squared, sigma(Fo-squared), status flag
#
data_I
_shelx_title '  HA-211 in P-1'
_shelx_refln_list_code          4
_shelx_F_calc_maximum      208.56
_exptl_crystal_F_000       424.00
_reflns_d_resolution_high  0.7282

loop_
 _space_group_symop_operation_xyz
 'x, y, z'
 '-x, -y, -z'

_cell_length_a     9.7078
_cell_length_b     9.7134
_cell_length_c    11.1061
_cell_angle_alpha  67.981
_cell_angle_beta   88.840
_cell_angle_gamma  85.984

_shelx_F_squared_multiplier     1.000

loop_
 _refln_index_h
 _refln_index_k
 _refln_index_l
 _refln_F_squared_calc
 _refln_F_squared_meas
 _refln_F_squared_sigma
 _refln_observed_status
   1   0   0        587.91        616.71        14.82 o
   2   0   0       3577.28       3685.83        48.74 o
   3   0   0       5033.01       5076.18        96.45 o
   4   0   0          1.19          1.48         0.37 o
   5   0   0       3073.67       3335.33        54.08 o
   6   0   0          0.08         -0.08         0.36 o
   7   0   0         83.03         78.58         3.83 o
   8   0   0          0.01         -0.33         0.62 o
   9   0   0        578.76        590.27        13.66 o
  10   0   0        166.30        160.32         7.84 o
  11   0   0          7.94          7.22         1.63 o
  12   0   0         16.38         14.30         2.24 o
 -13   1   0          1.26          1.22         3.05 o
 -12   1   0         29.07         28.25         3.49 o
 -11   1   0         36.79         37.71         4.28 o
 -10   1   0         40.77         40.06         5.77 o
  -9   1   0        158.18        163.61         5.63 o
  -8   1   0         87.53         82.43         4.28 o
  -7   1   0          0.79          1.11         0.35 o
  -6   1   0        390.10        379.81         8.76 o
  -5   1   0        168.19        180.06         4.69 o
  -4   1   0        137.29        156.77         3.57 o
  -3   1   0         33.18         22.78         1.13 o
  -2   1   0       2317.22       2330.26        37.59 o
  -1   1   0        148.00        159.07         3.07 o
   0   1   0       2969.92       3163.66        55.68 o
   1   1   0       3329.25       3599.19        94.94 o
   2   1   0         16.30         10.79         0.93 o
   3   1   0         79.26         65.78         2.17 o
   4   1   0        156.14        154.79         3.07 o
   5   1   0       2917.91       3192.34        47.63 o
   6   1   0          3.16          6.09         0.63 o
   7   1   0        469.92        473.79        16.35 o
   8   1   0          0.09          0.28         0.62 o
   9   1   0          0.24          1.54         0.72 o
  10   1   0         22.14         17.81         1.87 o
  11   1   0          6.89          4.29         1.13 o
  12   1   0         43.25         47.24         4.94 o
 -12   2   0         21.12         17.79         2.96 o
 -11   2   0        223.00        235.72         9.16 o
 -10   2   0         19.63         18.73         2.32 o
  -9   2   0        162.29        173.80         4.55 o
  -8   2   0        201.91        199.58         5.45 o
  -7   2   0         27.36         27.86         1.87 o
  -6   2   0        152.67        144.21         3.83 o
  -5   2   0          0.13          0.09         0.33 o
  -4   2   0       1547.16       1652.01        27.69 o
  -3   2   0          1.26         -0.04         0.29 o
  -2   2   0        349.52        316.62         4.98 o
  -1   2   0       2193.18       2333.37        31.22 o
   0   2   0       3571.38       3690.64        74.84 o
   1   2   0         40.96         39.80         1.43 o
   2   2   0          2.19          1.89         0.33 o
   3   2   0       2804.58       2944.25        55.81 o
   4   2   0       1446.37       1513.91        34.26 o
   5   2   0        408.42        431.23        12.51 o
   6   2   0         89.04         61.98         2.28 o
   7   2   0        253.17        258.00         5.80 o
   8   2   0         98.76         95.04         3.39 o
   9   2   0        250.04        244.60         6.32 o
  10   2   0         31.69         30.23         2.20 o
  11   2   0        115.05        102.70         4.34 o
  12   2   0         14.83         18.85         2.83 o
 -12   3   0          9.80          9.06         2.76 o
 -11   3   0        157.55        174.60         7.89 o
 -10   3   0         29.22         27.09         2.21 o
  -9   3   0         54.03         59.78         2.70 o
  -8   3   0       1801.71       1709.66        32.12 o
  -7   3   0        159.51        155.65         4.46 o
  -6   3   0       1013.60        987.08        17.92 o
  -5   3   0         83.13         99.65         3.10 o
  -4   3   0        213.65        235.88         4.39 o
  -3   3   0        364.78        439.44         7.00 o
  -2   3   0        391.98        401.54         6.39 o
  -1   3   0        315.18        363.23         5.67 o
   0   3   0         75.83         88.57         2.53 o
   1   3   0         43.54         41.39         1.14 o
   2   3   0       1259.64       1312.89        19.90 o
   3   3   0         82.91         68.69         2.10 o
   4   3   0        211.46        219.65         5.68 o
   5   3   0        189.31        224.92         7.76 o
   6   3   0         41.53         43.86         2.55 o
   7   3   0        417.20        395.88         8.96 o
   8   3   0        353.77        351.28         7.12 o
   9   3   0        130.60        134.24         4.05 o
  10   3   0         65.07         68.37         3.13 o
  11   3   0        176.43        186.90         6.16 o
  12   3   0         55.58         55.23         3.58 o
 -12   4   0         81.32         79.50         8.55 o
 -11   4   0         57.47         55.80         2.83 o
 -10   4   0          5.47          1.40         0.74 o
  -9   4   0          0.10          1.51         0.79 o
  -8   4   0        352.95        321.31         7.80 o
  -7   4   0         52.78         49.65         3.04 o
  -6   4   0          1.92          2.49         0.84 o
  -5   4   0          2.69          2.04         0.69 o
  -4   4   0         13.50         14.24         1.21 o
  -3   4   0        444.45        496.34         8.03 o
  -2   4   0       1117.58       1258.20        17.90 o
  -1   4   0         44.88         49.41         1.51 o
   0   4   0         27.06         25.71         1.09 o
   1   4   0       2395.74       2616.43        38.32 o
   2   4   0       6108.17       6759.76       117.33 o
   3   4   0          9.79         13.21         0.80 o
   4   4   0        427.14        510.54         8.02 o
   5   4   0       1040.94       1044.50        15.35 o
   6   4   0        458.10        496.66        14.19 o
   7   4   0       1609.99       1548.11        28.43 o
   8   4   0         21.01         20.81         1.83 o
   9   4   0         84.13         82.10         3.07 o
  10   4   0          0.02          1.04         0.70 o
  11   4   0         29.47         28.47         3.97 o
  12   4   0         25.68         28.34         2.40 o
 -11   5   0         85.13         84.08         4.00 o
 -10   5   0        183.49        199.28         6.14 o
  -9   5   0        193.65        196.77         5.98 o
  -8   5   0          9.45          8.97         1.41 o
  -7   5   0        113.75        125.22         4.27 o
  -6   5   0        147.00        147.21         4.58 o
  -5   5   0        123.44        117.23         3.85 o
  -4   5   0         67.60         71.55         2.69 o
  -3   5   0         10.66         14.79         1.15 o
  -2   5   0        207.87        224.85         4.40 o
  -1   5   0        132.36        159.77         4.84 o
   0   5   0        115.00        124.78         3.25 o
   1   5   0          0.12          2.21         0.48 o
   2   5   0         85.57         95.98         2.94 o
   3   5   0          0.04          0.58         0.35 o
   4   5   0          1.02          1.92         0.48 o
   5   5   0         25.75         27.20         1.21 o
   6   5   0         66.33         64.20         2.17 o
   7   5   0        139.34        142.16         5.85 o
   8   5   0         13.99         10.18         1.02 o
   9   5   0         66.09         64.22         3.19 o
  10   5   0         57.22         62.56         2.58 o
  11   5   0         91.01         97.62         3.69 o
  12   5   0         26.51         27.59         2.30 o
 -11   6   0          6.73         13.44         3.97 o
 -10   6   0        158.14        178.64         6.01 o
  -9   6   0        128.29        121.88         4.67 o
  -8   6   0         44.04         46.46         4.27 o
  -7   6   0          2.80          1.67         0.91 o
  -6   6   0        145.74        135.08         4.53 o
  -5   6   0        226.72        250.50         6.65 o
  -4   6   0       1059.28        973.51        18.18 o
  -3   6   0        325.43        312.97         6.53 o
  -2   6   0          4.62          4.81         0.96 o
  -1   6   0        497.64        484.76        11.01 o
   0   6   0        148.46        148.42         4.53 o
   1   6   0         47.27         50.79         2.32 o
   2   6   0        108.11        100.90         3.59 o
   3   6   0         38.41         37.30         2.35 o
   4   6   0         84.79         84.97         3.68 o
   5   6   0        433.43        455.29        14.85 o
   6   6   0        176.88        164.86         5.81 o
   7   6   0        120.57        122.71         6.39 o
   8   6   0         36.72         43.19         2.54 o
   9   6   0         49.27         52.31         2.84 o
  10   6   0         88.33         98.16         4.09 o
  11   6   0         51.18         53.14         7.33 o
  -9   7   0         17.87         18.68         2.85 o
  -8   7   0        240.29        241.38         9.44 o
  -7   7   0         91.50         99.69         5.50 o
  -6   7   0        230.79        213.90         8.47 o
  -5   7   0        252.42        280.84         9.78 o
  -4   7   0       1455.67       1311.80        26.70 o
  -3   7   0        545.60        565.91        15.64 o
  -2   7   0        433.48        427.73        10.48 o
  -1   7   0       1119.45       1055.43        21.66 o
   0   7   0          7.18          4.74         1.11 o
   1   7   0        284.88        257.30         6.81 o
   2   7   0          0.39          0.95         0.63 o
   3   7   0        154.18        139.55         5.39 o
   4   7   0        145.84        151.78         5.75 o
   5   7   0        573.46        517.37        16.63 o
   6   7   0         20.65         23.51         5.50 o
   7   7   0        149.87        152.78         6.00 o
   8   7   0         31.85         34.42         2.79 o
   9   7   0        338.00        390.49        14.60 o
  10   7   0        134.22        149.63         5.66 o
  11   7   0         23.86         22.29         6.41 o
  -9   8   0          0.37          1.43         1.29 o
  -8   8   0          0.30          0.09         1.10 o
  -7   8   0          0.50         -0.79         2.42 o
  -6   8   0          0.35          0.26         1.21 o
  -5   8   0          9.11          5.28         1.82 o
  -4   8   0        112.55        108.22         7.82 o
  -3   8   0          2.98          1.99         1.32 o
  -2   8   0          1.92          1.34         0.91 o
  -1   8   0        111.70        100.49         4.54 o
   0   8   0         88.72         90.04         3.86 o
   1   8   0        107.01        116.06         4.27 o
   2   8   0        318.18        281.36         7.41 o
   3   8   0         80.61         55.32         4.29 o
   4   8   0         18.52         16.66         4.43 o
   5   8   0         61.85         58.71         4.39 o
   6   8   0         21.30         14.84         2.59 o
   7   8   0         10.19         13.05         2.46 o
   8   8   0         22.11         26.87         2.80 o
   9   8   0         19.30         26.03         5.95 o
  10   8   0          7.41         11.27         1.80 o
  -8   9   0        296.90        340.28        14.59 o
  -7   9   0        152.44        146.05         7.41 o
  -6   9   0        184.64        173.18        10.69 o
  -5   9   0        239.88        236.61        12.63 o
  -4   9   0         70.73         77.95         5.07 o
  -3   9   0        118.79        127.11         9.63 o
  -2   9   0         89.57         82.71         7.69 o
  -1   9   0         80.86         70.51         4.36 o
   0   9   0         50.88         49.52         3.08 o
   1   9   0          1.19          1.60         0.96 o
   2   9   0         54.61         53.56         3.04 o
   3   9   0          1.79          4.81         1.88 o
   4   9   0          5.48          6.53         2.08 o
   5   9   0          6.02         10.50         2.40 o
   6   9   0         69.14         68.88         7.63 o
   7   9   0         47.16         54.69         7.18 o
   8   9   0         23.35         22.81         3.66 o
   9   9   0          9.66          9.28         3.21 o
  -6  10   0         17.88         23.09         4.64 o
  -5  10   0         26.21         35.58         5.65 o
  -4  10   0         42.00         41.36         4.21 o
  -3  10   0        449.12        479.66        15.32 o
  -2  10   0         68.54         65.54         5.42 o
  -1  10   0         56.45         57.65         3.97 o
   0  10   0        148.34        145.05         9.92 o
   1  10   0         81.90         66.28         3.96 o
   2  10   0          7.21          4.90         1.80 o
   3  10   0         39.90         46.13         4.52 o
   4  10   0         96.15         98.07         6.66 o
   5  10   0         36.64         37.44         4.07 o
   6  10   0         10.64         13.51         2.91 o
   7  10   0          2.43         -0.37         1.37 o
   8  10   0         41.13         61.38         8.86 o
  -5  11   0          7.93          3.66         3.05 o
  -4  11   0         47.03         42.90         4.57 o
  -3  11   0        262.29        288.61        11.23 o
  -2  11   0         56.23         58.15         5.50 o
  -1  11   0        256.51        266.39        23.97 o
   0  11   0         85.96         96.90         5.29 o
   1  11   0        203.45        201.60         7.72 o
   2  11   0         81.81         67.93         3.66 o
   3  11   0        158.88        168.78         9.59 o
   4  11   0        192.65        213.49        10.99 o
   5  11   0         41.51         32.32         4.48 o
   6  11   0          3.00          0.31         3.05 o
   1  12   0         18.36         16.44         2.36 o
   2  12   0         10.65         14.75         2.75 o
  -5 -11   1         39.72         43.06         7.94 o
  -4 -11   1        104.78        121.22         7.84 o
  -3 -11   1          0.32          0.52         4.12 o
  -2 -11   1         42.57         40.14         4.78 o
  -1 -11   1         29.48         36.61         3.16 o
   0 -11   1          0.01          0.15         1.17 o
   1 -11   1          0.42          0.54         1.41 o
   2 -11   1          7.80          5.44         1.96 o
   3 -11   1         61.52         61.29         4.73 o
   4 -11   1         12.09          9.35         3.36 o
  -7 -10   1          7.15         11.23         2.42 o
  -6 -10   1         20.10         24.41         3.55 o
  -5 -10   1        188.42        193.88         9.94 o
  -4 -10   1        391.34        395.45        33.74 o
  -3 -10   1         28.37         20.47         3.61 o
  -2 -10   1         98.70         94.64         4.22 o
  -1 -10   1          5.61          5.25         1.44 o
   0 -10   1         37.52         36.61         2.84 o
   1 -10   1         16.27         10.18         2.64 o
   2 -10   1         49.21         51.80         4.05 o
   3 -10   1         32.36         34.46         5.03 o
   4 -10   1         26.66         23.18         3.49 o
   5 -10   1        110.04        113.11         8.85 o
   6 -10   1         41.20         45.81         8.86 o
  -9  -9   1         23.54         23.21         2.82 o
  -8  -9   1         18.14         11.68         3.51 o
  -7  -9   1         31.91         32.55         3.52 o
  -6  -9   1        198.56        225.58        10.16 o
  -5  -9   1        208.89        206.28        16.80 o
  -4  -9   1        261.67        254.04        11.12 o
  -3  -9   1        151.30        160.69         8.35 o
  -2  -9   1          3.57          2.79         1.36 o
  -1  -9   1         81.80         83.20         3.83 o
   0  -9   1         80.68         78.82         3.92 o
   1  -9   1        257.88        239.20         7.64 o
   2  -9   1          7.50          5.60         1.84 o
   3  -9   1         23.23         20.80         3.09 o
   4  -9   1          1.57          1.18         1.58 o
   5  -9   1        224.48        198.67        11.64 o
   6  -9   1         64.69         66.37         6.56 o
   7  -9   1          2.41          0.31         2.44 o
 -10  -8   1         21.09         36.65         3.05 o
  -9  -8   1         80.76        104.50        13.13 o
  -8  -8   1         25.68         26.67         3.21 o
  -7  -8   1         54.94         66.41         6.57 o
  -6  -8   1         78.34        102.23         5.92 o
  -5  -8   1        316.24        309.66        11.98 o
  -4  -8   1         51.09         26.17         3.22 o
  -3  -8   1         46.30         42.81         3.17 o
  -2  -8   1         94.75        104.82         5.69 o
  -1  -8   1         47.28         68.77         4.72 o
   0  -8   1        424.02        410.51        10.39 o
   1  -8   1         67.19         59.10         3.28 o
   2  -8   1         63.45         61.84         3.45 o
   3  -8   1         16.87         16.29         2.60 o
   4  -8   1          0.18          1.07         1.29 o
   5  -8   1         62.65         66.72         6.05 o
   6  -8   1        139.97        139.17         6.98 o
   7  -8   1          2.80          1.86         1.48 o
   8  -8   1         11.86         10.23         2.34 o
   9  -8   1          0.01         -0.61         2.14 o
 -10  -7   1          0.07          0.31         0.92 o
  -9  -7   1         30.52         37.02         2.88 o
  -8  -7   1         25.92         21.66         2.28 o
  -7  -7   1          2.42          3.47         1.41 o
  -6  -7   1         15.21         14.96         3.82 o
  -5  -7   1         49.50         42.30         3.35 o
  -4  -7   1         42.15         27.78         2.88 o
  -3  -7   1        870.53        747.81        18.89 o
  -2  -7   1        313.90        312.34         7.71 o
  -1  -7   1         34.00         30.66         2.11 o
   0  -7   1       1421.14       1359.02        27.00 o
   1  -7   1        460.14        440.50        10.75 o
   2  -7   1        778.81        749.47        16.54 o
   3  -7   1        350.75        345.39        18.43 o
   4  -7   1         76.04         81.37         4.76 o
   5  -7   1        412.33        411.78        18.82 o
   6  -7   1         64.11         60.26         4.31 o
   7  -7   1         33.05         32.62         3.73 o
   8  -7   1         37.25         34.66         3.48 o
   9  -7   1         31.81         32.53         3.69 o
  10  -7   1          0.43         -1.22         2.44 o
  -9  -6   1          3.43          4.50         1.02 o
  -8  -6   1          0.03         -0.53         0.79 o
  -7  -6   1         18.87         14.93         1.60 o
  -6  -6   1        336.33        329.64         9.42 o
  -5  -6   1        449.48        444.39        11.90 o
  -4  -6   1          3.72          5.72         1.32 o
  -3  -6   1       1379.00       1315.33        37.03 o
  -2  -6   1         60.39         42.24         2.69 o
  -1  -6   1         48.24         50.11         2.46 o
   0  -6   1         10.61          6.53         1.32 o
   1  -6   1         84.65         83.10         3.49 o
   2  -6   1        760.00        690.87        23.54 o
   3  -6   1         46.15         48.17         2.41 o
   4  -6   1        736.24        712.59        15.84 o
   5  -6   1        393.68        367.69        11.57 o
   6  -6   1        184.01        171.62         9.07 o
   7  -6   1         83.87         77.45         5.66 o
   8  -6   1        110.82        109.69         5.71 o
   9  -6   1        163.82        168.48         7.52 o
  10  -6   1          5.31          7.10         2.18 o
 -10  -5   1          1.97         -1.22         2.14 o
  -9  -5   1         24.22         25.88         3.89 o
  -8  -5   1        229.90        232.63        11.09 o
  -7  -5   1        418.90        411.12         8.70 o
  -6  -5   1          1.43          0.06         0.45 o
  -5  -5   1          4.55          3.96         0.80 o
  -4  -5   1         26.91         23.00         3.50 o
  -3  -5   1          0.08          1.11         0.75 o
  -2  -5   1        449.70        454.07         8.70 o
  -1  -5   1        248.50        248.28         5.28 o
   0  -5   1         23.68         31.16         1.58 o
   1  -5   1       1268.19       1304.54        20.37 o
   2  -5   1        191.08        159.76         3.99 o
   3  -5   1         86.89         74.46         2.60 o
   4  -5   1        158.43        130.02         3.63 o
   5  -5   1         12.85          9.01         1.31 o
   6  -5   1        140.69        146.34         6.68 o
   7  -5   1          6.02          5.62         1.25 o
   8  -5   1         11.64         10.97         1.55 o
   9  -5   1         63.68         68.39         3.57 o
  10  -5   1         14.63         15.29         1.94 o
  11  -5   1         60.32         64.46         3.29 o
 -12  -4   1         12.05          6.68         1.27 o
 -11  -4   1        133.83        148.08         5.60 o
 -10  -4   1          6.70          7.43         1.92 o
  -9  -4   1        117.52        116.85         4.42 o
  -8  -4   1        221.55        216.24         5.72 o
  -7  -4   1        746.42        712.25        14.60 o
  -6  -4   1        743.67        745.03        17.52 o
  -5  -4   1        602.78        606.41        11.58 o
  -4  -4   1        499.74        514.82         9.01 o
  -3  -4   1          2.41          5.01         0.61 o
  -2  -4   1       1160.92       1344.80        18.47 o
  -1  -4   1        199.24        262.89         7.57 o
   0  -4   1       2228.28       2481.50        39.90 o
   1  -4   1       1471.37       1553.88        21.64 o
   2  -4   1          6.95          5.56         0.69 o
   3  -4   1         62.79         43.86         1.91 o
   4  -4   1         25.79         21.59         1.20 o
   5  -4   1         71.28         61.87         3.34 o
   6  -4   1        178.10        169.84         4.90 o
   7  -4   1        164.30        155.72         5.77 o
   8  -4   1         63.38         63.56         2.98 o
   9  -4   1         44.44         43.74         2.54 o
  10  -4   1          2.66          0.78         0.72 o
  11  -4   1        165.70        169.93         5.48 o
  12  -4   1         22.58         15.88         5.19 o
 -12  -3   1          5.15          5.75         1.50 o
 -11  -3   1         11.13         13.44         1.76 o
 -10  -3   1          3.71          5.41         1.06 o
  -9  -3   1         66.55         62.13         2.28 o
  -8  -3   1        197.53        200.14         6.41 o
  -7  -3   1         16.79         18.66         1.78 o
  -6  -3   1        489.88        528.84        14.10 o
  -5  -3   1         58.57         65.30         3.50 o
  -4  -3   1        104.63        114.64         3.66 o
  -3  -3   1        208.03        239.41         4.05 o
  -2  -3   1        122.58        126.53         2.75 o
  -1  -3   1       1420.31       1618.26        26.02 o
   0  -3   1        409.60        431.39        11.63 o
   1  -3   1        602.50        633.42         9.33 o
   2  -3   1        583.04        610.84         9.78 o
   3  -3   1         29.71         43.31         1.53 o
   4  -3   1       1059.70       1169.62        19.17 o
   5  -3   1       1609.68       1609.85        27.58 o
   6  -3   1        304.87        316.13         7.92 o
   7  -3   1        435.92        413.46         9.01 o
   8  -3   1        123.28        120.83         4.06 o
   9  -3   1         95.57         98.63         3.70 o
  10  -3   1        135.79        145.21         4.63 o
  11  -3   1          5.22          3.83         0.84 o
  12  -3   1         48.58         58.20         4.67 o
 -12  -2   1          6.61          7.28         1.51 o
 -11  -2   1        118.77        123.54         5.69 o
 -10  -2   1        368.10        348.01        10.15 o
  -9  -2   1        120.71        116.87         4.00 o
  -8  -2   1         87.06         81.78         2.70 o
  -7  -2   1        968.88        962.56        15.43 o
  -6  -2   1         29.23         25.25         1.75 o
  -5  -2   1          7.36         11.47         1.52 o
  -4  -2   1        481.83        533.90        13.28 o
  -3  -2   1       1661.36       1783.06        34.35 o
  -2  -2   1        290.28        288.33         5.80 o
  -1  -2   1        319.19        340.76         8.67 o
   0  -2   1         49.71         46.04         1.65 o
   1  -2   1          6.67         10.02         0.77 o
   2  -2   1         39.59         41.58         1.63 o
   3  -2   1        135.00        153.86         3.04 o
   4  -2   1        190.95        193.70         4.87 o
   5  -2   1        181.76        169.14         4.25 o
   6  -2   1        258.32        248.09         8.69 o
   7  -2   1        119.81        107.34         3.42 o
   8  -2   1          2.27          0.35         0.68 o
   9  -2   1        342.51        334.02         7.73 o
  10  -2   1        264.23        270.31         8.53 o
  11  -2   1         94.98        101.69         4.51 o
  12  -2   1         25.49         22.50         3.00 o
 -12  -1   1         42.22         43.79         4.32 o
 -11  -1   1         35.33         35.47         2.78 o
 -10  -1   1        389.96        361.71        10.74 o
  -9  -1   1          0.72          0.08         0.65 o
  -8  -1   1         99.40         84.39         3.31 o
  -7  -1   1        398.79        384.04         7.06 o
  -6  -1   1         22.82         18.50         1.07 o
  -5  -1   1         20.00         30.52         1.75 o
  -4  -1   1        714.93        770.98        18.27 o
  -3  -1   1         17.97         16.71         1.29 o
  -2  -1   1       2460.80       2687.02        58.41 o
  -1  -1   1         27.22         24.90         0.59 o
   0  -1   1        632.76        667.77        17.81 o
   1  -1   1        300.55        311.90         4.62 o
   2  -1   1          5.75          3.25         0.47 o
   3  -1   1        114.58        121.61         3.09 o
   4  -1   1        126.73        110.68         3.04 o
   5  -1   1        256.61        246.90         6.97 o
   6  -1   1          6.52          6.75         0.87 o
   7  -1   1        284.41        272.09        10.78 o
   8  -1   1         97.66         87.52         2.71 o
   9  -1   1        126.58        114.27         4.59 o
  10  -1   1          6.66          6.94         1.53 o
  11  -1   1         38.36         38.84         2.62 o
  12  -1   1         92.78         95.94         4.95 o
  13  -1   1         73.50         85.20         9.77 o
 -13   0   1         36.47         47.33         6.72 o
 -12   0   1        172.40        175.53         7.44 o
 -11   0   1        141.37        149.71         7.17 o
 -10   0   1         49.72         44.92         3.18 o
  -9   0   1        308.98        294.98         7.96 o
  -8   0   1        484.58        465.91        10.89 o
  -7   0   1        486.70        449.95        10.25 o
  -6   0   1        216.25        220.43         4.82 o
  -5   0   1         71.16         63.37         2.98 o
  -4   0   1        809.86        900.41        18.92 o
  -3   0   1        465.51        508.91         8.08 o
  -2   0   1       1206.39       1340.63        21.68 o
  -1   0   1        833.31        885.95        16.84 o
   0   0   1        885.34        907.63        25.65 o
   1   0   1        313.73        299.47         4.98 o
   2   0   1       2439.20       2523.20        40.50 o
   3   0   1         11.02          8.16         0.61 o
   4   0   1          0.16          0.18         0.30 o
   5   0   1        116.47        123.16         3.83 o
   6   0   1          2.49          3.00         0.47 o
   7   0   1         48.28         40.97         2.26 o
   8   0   1        119.55        118.60         4.34 o
   9   0   1        430.61        409.67        14.15 o
  10   0   1          4.07          2.80         1.03 o
  11   0   1         29.80         32.88         2.43 o
  12   0   1        278.70        301.40         8.62 o
 -13   1   1          1.06          1.53         2.75 o
 -12   1   1         10.02          7.73         2.03 o
 -11   1   1         81.03         77.18         4.62 o
 -10   1   1          5.44          4.06         1.25 o
  -9   1   1          8.79          9.94         1.55 o
  -8   1   1        101.61        101.22         3.89 o
  -7   1   1        356.67        338.62         8.35 o
  -6   1   1        250.40        243.91         6.32 o
  -5   1   1          6.73          2.95         0.35 o
  -4   1   1         31.48         28.26         1.60 o
  -3   1   1        145.95        140.59         4.77 o
  -2   1   1       2102.11       2201.52        35.49 o
  -1   1   1       1368.62       1434.18        23.28 o
   0   1   1       2991.30       3035.60        60.60 o
   1   1   1       1609.50       1726.53        30.50 o
   2   1   1         64.72         83.20         1.59 o
   3   1   1        521.55        544.41         9.34 o
   4   1   1        269.82        273.89         5.29 o
   5   1   1       1219.47       1286.74        21.65 o
   6   1   1          2.84          5.99         0.93 o
   7   1   1        134.22        139.74         4.36 o
   8   1   1         85.87         79.13         3.07 o
   9   1   1        216.53        215.09         6.09 o
  10   1   1          4.47          1.95         0.99 o
  11   1   1         21.90         23.46         2.23 o
  12   1   1         40.50         42.99         2.99 o
 -12   2   1         42.23         39.99         3.63 o
 -11   2   1          5.31          6.75         1.87 o
 -10   2   1          0.07          0.35         1.14 o
  -9   2   1        635.99        643.99        15.01 o
  -8   2   1        694.52        699.66        13.22 o
  -7   2   1         37.90         39.22         1.79 o
  -6   2   1        426.43        414.49         8.26 o
  -5   2   1        911.66        984.82        22.69 o
  -4   2   1       3079.57       3266.30        53.01 o
  -3   2   1       2744.67       2986.09        48.38 o
  -2   2   1       3007.45       3195.08        46.47 o
  -1   2   1       5705.69       6314.91        83.34 o
   0   2   1        524.44        526.28         9.00 o
   1   2   1        223.87        228.72         4.27 o
   2   2   1         36.29         32.09         0.99 o
   3   2   1        116.40        115.99         3.17 o
   4   2   1        110.38        105.99         3.55 o
   5   2   1         38.94         47.81         1.59 o
   6   2   1          0.09         -0.33         0.33 o
   7   2   1          0.77          0.49         0.46 o
   8   2   1        236.15        220.37         5.67 o
   9   2   1          1.96          2.22         0.89 o
  10   2   1          3.73          3.01         1.00 o
  11   2   1         82.03         80.61         6.30 o
  12   2   1          9.32          7.89         1.56 o
 -12   3   1         59.95         67.67         4.80 o
 -11   3   1         51.05         45.84         3.81 o
 -10   3   1         25.64         24.17         2.98 o
  -9   3   1         28.36         26.98         1.69 o
  -8   3   1        286.28        302.75         7.11 o
  -7   3   1        236.18        228.40         5.60 o
  -6   3   1         66.45         43.84         1.97 o
  -5   3   1         35.68         30.69         1.55 o
  -4   3   1       1625.89       1789.25        27.05 o
  -3   3   1        843.90        911.60        13.14 o
  -2   3   1          0.09          2.34         0.47 o
  -1   3   1        274.60        249.96         4.47 o
   0   3   1        398.95        418.18         6.84 o
   1   3   1        113.84        129.23         2.63 o
   2   3   1         51.39         53.00         2.05 o
   3   3   1       1636.33       1659.56        27.12 o
   4   3   1        926.11        930.98        15.94 o
   5   3   1        525.70        581.45         8.92 o
   6   3   1          6.39          5.29         0.53 o
   7   3   1         20.18         15.78         0.93 o
   8   3   1         71.55         62.48         2.51 o
   9   3   1         14.63         13.20         1.55 o
  10   3   1         14.26         15.84         1.79 o
  11   3   1          4.36          2.69         1.34 o
  12   3   1         16.41         20.35         2.70 o
 -12   4   1         34.39         25.64         4.58 o
 -11   4   1          2.91          3.24         1.44 o
 -10   4   1         44.74         46.11         2.63 o
  -9   4   1         92.03         86.74         3.67 o
  -8   4   1        350.06        325.56         9.59 o
  -7   4   1        199.45        181.78         5.05 o
  -6   4   1        174.00        160.76         4.50 o
  -5   4   1         85.82         82.45         3.27 o
  -4   4   1          3.13          2.92         0.60 o
  -3   4   1         11.09          4.34         0.68 o
  -2   4   1          1.31          5.34         0.69 o
  -1   4   1          0.10         -0.20         0.34 o
   0   4   1        331.50        328.97         5.78 o
   1   4   1       3689.48       3987.10        64.31 o
   2   4   1       1590.38       1689.13        21.71 o
   3   4   1        203.35        191.43         4.78 o
   4   4   1        253.27        259.39         6.37 o
   5   4   1         84.95         74.63         2.91 o
   6   4   1         77.79         76.80         3.27 o
   7   4   1        147.25        143.99         5.37 o
   8   4   1         83.63         76.47         3.66 o
   9   4   1         10.73          9.99         1.31 o
  10   4   1        213.80        207.49         6.92 o
  11   4   1         53.83         56.15         3.08 o
  12   4   1         16.76         21.99         2.22 o
 -11   5   1        142.66        150.17         5.63 o
 -10   5   1          4.51          2.21         1.02 o
  -9   5   1         26.65         25.14         2.12 o
  -8   5   1         68.39         66.23         3.04 o
  -7   5   1         31.02         28.65         1.97 o
  -6   5   1          8.33          7.19         1.10 o
  -5   5   1        151.08        145.63         5.12 o
  -4   5   1         91.97        108.94         4.31 o
  -3   5   1         93.17        114.88         2.88 o
  -2   5   1        196.35        181.89         3.75 o
  -1   5   1          0.48          2.63         0.52 o
   0   5   1         27.11         17.42         1.05 o
   1   5   1        231.58        221.36         4.89 o
   2   5   1         42.20         35.21         1.22 o
   3   5   1        163.76        157.07         3.54 o
   4   5   1          1.98          3.22         0.52 o
   5   5   1        259.66        253.68         5.07 o
   6   5   1        438.66        442.58        10.26 o
   7   5   1       1279.92       1281.75        29.21 o
   8   5   1        239.83        230.05         6.33 o
   9   5   1        154.01        151.23         8.15 o
  10   5   1         38.20         44.51         2.55 o
  11   5   1         47.31         48.73         2.73 o
  12   5   1        130.96        144.68         7.97 o
 -11   6   1         34.18         43.08         4.42 o
 -10   6   1          4.86          4.07         1.21 o
  -9   6   1         91.91         96.59         4.00 o
  -8   6   1         59.02         56.51         3.85 o
  -7   6   1        154.79        141.83         4.76 o
  -6   6   1          4.28          3.95         1.07 o
  -5   6   1        136.96        137.56         4.38 o
  -4   6   1         16.59         16.10         1.46 o
  -3   6   1       1342.14       1427.15        25.04 o
  -2   6   1       1155.34       1171.62        18.83 o
  -1   6   1        363.89        376.29         7.13 o
   0   6   1        788.38        819.17        14.86 o
   1   6   1         81.64         76.61         2.74 o
   2   6   1         61.76         60.69         1.83 o
   3   6   1        476.87        474.85         7.83 o
   4   6   1        551.30        494.03        10.10 o
   5   6   1        406.80        410.51         9.92 o
   6   6   1         54.69         56.41         2.72 o
   7   6   1          2.90          3.14         0.95 o
   8   6   1         77.63         73.48         3.32 o
   9   6   1         46.18         51.29         6.57 o
  10   6   1         39.98         37.75         2.58 o
  11   6   1          4.37          4.94         1.96 o
  12   6   1         10.65         11.05         2.75 o
 -10   7   1         29.11         19.69         3.38 o
  -9   7   1         82.08         97.01         6.66 o
  -8   7   1         22.30         23.51         3.02 o
  -7   7   1          6.62          5.73         1.78 o
  -6   7   1         24.31         28.13         2.90 o
  -5   7   1        356.62        336.78        10.94 o
  -4   7   1         98.26         89.23         4.01 o
  -3   7   1        299.07        295.97         8.14 o
  -2   7   1        134.62        123.52         4.52 o
  -1   7   1         15.55         13.20         1.65 o
   0   7   1         16.94         19.84         1.67 o
   1   7   1          0.03          0.53         0.66 o
   2   7   1        173.34        186.88         6.17 o
   3   7   1          6.05          6.18         1.02 o
   4   7   1        515.49        512.73        16.58 o
   5   7   1        338.47        345.84        10.38 o
   6   7   1          6.90          5.99         1.42 o
   7   7   1          2.89          2.26         1.22 o
   8   7   1         30.56         31.03         2.68 o
   9   7   1         60.70         68.06         3.66 o
  10   7   1        174.20        188.45         6.89 o
  11   7   1         20.18         25.02         3.38 o
  -9   8   1         58.28         69.65         7.63 o
  -8   8   1         88.25         99.55         5.97 o
  -7   8   1         84.79         74.71         4.81 o
  -6   8   1         81.12         77.36         4.88 o
  -5   8   1         85.11         90.13         5.14 o
  -4   8   1          5.73          7.43         1.84 o
  -3   8   1        105.02        101.27         5.24 o
  -2   8   1        215.21        198.81         6.37 o
  -1   8   1        236.27        227.73         6.78 o
   0   8   1          6.65          5.07         1.66 o
   1   8   1          6.50          7.66         1.90 o
   2   8   1          1.92          4.21         1.12 o
   3   8   1         17.78         20.38         1.56 o
   4   8   1          9.81         17.64         2.59 o
   5   8   1         18.16         20.58         2.98 o
   6   8   1         54.10         62.14         4.48 o
   7   8   1        234.01        253.50         8.96 o
   8   8   1         20.51         23.21         2.73 o
   9   8   1        159.87        176.74         6.94 o
  10   8   1         10.15         10.91         2.28 o
  -8   9   1        220.11        244.94        10.14 o
  -7   9   1        146.30        154.60         7.50 o
  -6   9   1        174.96        194.50         8.47 o
  -5   9   1        219.37        220.72        11.87 o
  -4   9   1         21.03         23.57         3.23 o
  -3   9   1         33.08         31.79         3.38 o
  -2   9   1        143.70        136.65         6.28 o
  -1   9   1         14.90         11.05         1.70 o
   0   9   1        118.14         98.20         4.17 o
   1   9   1        320.62        266.52         8.57 o
   2   9   1          2.82          2.58         1.11 o
   3   9   1         51.86         36.89         4.12 o
   4   9   1         37.98         35.76         3.88 o
   5   9   1        151.84        125.66         7.06 o
   6   9   1        112.83        125.13         6.89 o
   7   9   1        139.24        138.45         7.30 o
   8   9   1        149.54        173.10         8.37 o
   9   9   1         99.66        121.87        16.49 o
  -7  10   1          3.30          2.35         2.04 o
  -6  10   1          0.07          1.78         4.12 o
  -5  10   1          8.24          7.80         2.44 o
  -4  10   1         11.02         11.52         2.35 o
  -3  10   1        196.46        212.33         8.78 o
  -2  10   1          7.52          6.55         1.82 o
  -1  10   1          0.30          1.60         1.67 o
   0  10   1         59.26         61.81         3.93 o
   1  10   1          0.02          0.01         1.03 o
   2  10   1         50.95         44.40         3.21 o
   3  10   1         15.36         12.84         2.08 o
   4  10   1         14.85         13.89         2.93 o
   5  10   1         40.50         41.97         4.39 o
   6  10   1        123.14        133.20        12.52 o
   7  10   1         15.04          9.74         3.66 o
   8  10   1          6.93          9.36         2.36 o
  -5  11   1          7.54          8.20         2.93 o
  -4  11   1         21.06         16.07         2.72 o
  -3  11   1        268.94        293.48        11.17 o
  -2  11   1         23.95         26.68         8.55 o
  -1  11   1         62.38         67.08         5.59 o
   0  11   1          1.54          2.11         1.30 o
   1  11   1        167.43        161.01         6.64 o
   2  11   1         19.87         18.96         3.17 o
   3  11   1         29.13         33.23         4.44 o
   4  11   1         21.92         18.91         3.66 o
   5  11   1          2.27          3.22         1.91 o
   6  11   1          0.00         -1.28         1.39 o
  -2  12   1         51.14         47.10         5.95 o
  -1  12   1         84.14         87.76         6.47 o
   0  12   1         54.12         58.02         4.99 o
   1  12   1        106.85        107.77         5.45 o
   2  12   1          8.79          7.90         1.53 o
   3  12   1        173.84        202.56        11.01 o
  -4 -11   2          2.73          3.36         3.66 o
  -3 -11   2         99.66        125.67         8.22 o
  -2 -11   2        279.78        316.16        22.45 o
  -1 -11   2          8.43          9.08         2.65 o
   0 -11   2        208.26        209.95         8.25 o
   1 -11   2        121.67        127.70         6.64 o
   2 -11   2        123.75        162.13        14.66 o
   3 -11   2        259.57        235.72        19.54 o
  -7 -10   2          1.82          2.14         2.44 o
  -6 -10   2          1.56          0.61         1.98 o
  -5 -10   2          6.06          2.09         1.70 o
  -4 -10   2        132.27        146.65         8.51 o
  -3 -10   2          5.24          5.93         2.20 o
  -2 -10   2          4.73          3.61         1.04 o
  -1 -10   2          0.93          0.11         0.86 o
   0 -10   2         57.25         59.98         3.70 o
   1 -10   2          4.42          3.80         1.58 o
   2 -10   2         16.24         10.19         2.34 o
   3 -10   2          5.90          5.54         2.00 o
   4 -10   2        134.96        160.07         9.46 o
   5 -10   2         78.33         82.69         7.09 o
  -8  -9   2          9.53         10.92         2.21 o
  -7  -9   2          7.76          9.38         2.20 o
  -6  -9   2         25.15         30.59         3.76 o
  -5  -9   2         19.15         13.56         2.82 o
  -4  -9   2         66.49         54.47         4.80 o
  -3  -9   2         28.82         25.63         3.05 o
  -2  -9   2          1.90          3.03         0.97 o
  -1  -9   2         33.55         31.05         2.46 o
   0  -9   2         24.73         20.58         2.16 o
   1  -9   2         11.10          7.01         1.65 o
   2  -9   2          0.02          0.93         1.34 o
   3  -9   2          1.84          1.39         1.19 o
   4  -9   2         90.10         99.06         6.65 o
   5  -9   2         22.21         28.87         5.40 o
   6  -9   2        111.70        118.51        10.84 o
  -9  -8   2          1.14          2.44         1.22 o
  -8  -8   2         62.19         58.78         4.73 o
  -7  -8   2         66.49         79.95         5.18 o
  -6  -8   2        180.29        199.68         8.97 o
  -5  -8   2        150.77        162.84        11.60 o
  -4  -8   2         10.11          8.84         1.87 o
  -3  -8   2          1.52          2.02         1.17 o
  -2  -8   2          2.95          3.33         0.97 o
  -1  -8   2          8.39          4.05         1.32 o
   0  -8   2        133.13        128.35         4.99 o
   1  -8   2        267.26        231.66         7.33 o
   2  -8   2         21.98         17.90         2.56 o
   3  -8   2         35.91         31.55         3.33 o
   4  -8   2          0.68          1.28         1.64 o
   5  -8   2         15.22         11.45         3.24 o
   6  -8   2          0.03          1.46         1.98 o
   7  -8   2         43.41         55.07         4.42 o
   8  -8   2         27.47         32.02         5.60 o
 -10  -7   2        135.55        154.49         7.02 o
  -9  -7   2         96.80        108.11         5.80 o
  -8  -7   2        411.87        435.10        14.51 o
  -7  -7   2        124.21        134.61         6.33 o
  -6  -7   2        225.21        230.31         9.38 o
  -5  -7   2        278.85        282.45         9.06 o
  -4  -7   2         27.46         26.67         2.69 o
  -3  -7   2         20.11         32.42         4.02 o
  -2  -7   2          0.28         -0.59         0.66 o
  -1  -7   2         67.87         53.08         2.79 o
   0  -7   2         11.43          9.14         1.62 o
   1  -7   2        469.87        450.42        11.12 o
   2  -7   2        547.45        542.48        13.07 o
   3  -7   2        638.70        597.12        16.92 o
   4  -7   2        334.84        341.06        11.57 o
   5  -7   2        150.92        159.17         7.32 o
   6  -7   2        168.82        161.58         7.45 o
   7  -7   2         46.33         42.36         3.83 o
   8  -7   2         22.06         21.95         3.33 o
   9  -7   2         41.87         38.74         3.73 o
  -9  -6   2         72.81         80.32         4.28 o
  -8  -6   2          2.56          1.67         0.88 o
  -7  -6   2         27.69         29.21         2.93 o
  -6  -6   2          0.82          1.32         0.85 o
  -5  -6   2        138.28        133.30         5.20 o
  -4  -6   2        216.85        241.74         7.76 o
  -3  -6   2       1231.26       1174.67        35.48 o
  -2  -6   2        570.95        511.01        11.21 o
  -1  -6   2        381.21        380.74         9.12 o
   0  -6   2        380.10        372.29         9.18 o
   1  -6   2         88.21         85.44         3.57 o
   2  -6   2        118.23        113.20         4.33 o
   3  -6   2        284.84        280.29         9.87 o
   4  -6   2        609.86        593.31        13.92 o
   5  -6   2         43.09         34.20         3.19 o
   6  -6   2        654.93        619.16        18.41 o
   7  -6   2          0.44          0.65         1.24 o
   8  -6   2          4.81          5.21         1.82 o
   9  -6   2          2.56          1.72         1.48 o
  10  -6   2         84.40         98.01         5.61 o
  -8  -5   2          7.69          6.60         1.64 o
  -7  -5   2        127.03        125.07         3.98 o
  -6  -5   2        291.37        272.82         7.89 o
  -5  -5   2          9.92          8.59         1.33 o
  -4  -5   2        163.35        156.77         6.00 o
  -3  -5   2        224.23        197.98         6.88 o
  -2  -5   2        321.70        308.38         8.61 o
  -1  -5   2         90.96         90.23         3.48 o
   0  -5   2        145.56        148.49         7.75 o
   1  -5   2        313.47        293.56         7.49 o
   2  -5   2        114.70        104.64         3.47 o
   3  -5   2        519.26        506.24        10.31 o
   4  -5   2        552.38        538.96        14.45 o
   5  -5   2          3.88          3.59         1.18 o
   6  -5   2         66.36         69.28         3.15 o
   7  -5   2         10.26         11.21         1.57 o
   8  -5   2         21.57         20.13         2.02 o
   9  -5   2         30.81         28.83         2.14 o
  10  -5   2         40.44         43.83         2.75 o
  11  -5   2         10.83         10.84         3.00 o
 -11  -4   2         29.24         28.10         6.41 o
 -10  -4   2          2.20         -0.80         3.51 o
  -9  -4   2         13.01          8.97         1.59 o
  -8  -4   2         20.32         23.17         1.75 o
  -7  -4   2        204.94        187.66         5.51 o
  -6  -4   2        732.58        713.63        11.05 o
  -5  -4   2        893.97        902.32        16.85 o
  -4  -4   2        705.17        738.53        12.02 o
  -3  -4   2        124.34        116.06         3.67 o
  -2  -4   2        180.85        218.98         4.19 o
  -1  -4   2        361.65        361.77         7.55 o
   0  -4   2       1047.87       1119.65        19.11 o
   1  -4   2        609.80        626.83         9.60 o
   2  -4   2         83.85         81.01         2.27 o
   3  -4   2        256.69        249.22         4.83 o
   4  -4   2         74.86         71.92         2.53 o
   5  -4   2         40.78         34.51         1.99 o
   6  -4   2        311.12        315.11         7.57 o
   7  -4   2         92.94        102.75         4.22 o
   8  -4   2        124.29        128.68         4.54 o
   9  -4   2         75.25         76.58         4.14 o
  10  -4   2         71.52         71.34         3.21 o
  11  -4   2         22.20         25.61         2.30 o
 -12  -3   2          1.30          2.71         1.21 o
 -11  -3   2          1.85          1.18         0.80 o
 -10  -3   2          2.99          4.65         0.96 o
  -9  -3   2        137.27        130.20         6.11 o
  -8  -3   2         37.09         36.56         2.64 o
  -7  -3   2         94.66         84.05         3.62 o
  -6  -3   2          1.13         -0.09         0.71 o
  -5  -3   2         34.03         37.53         2.07 o
  -4  -3   2         69.23         80.23         3.37 o
  -3  -3   2         37.52         25.77         1.09 o
  -2  -3   2        392.83        392.39         6.06 o
  -1  -3   2          0.38         -0.36         0.36 o
   0  -3   2       2204.08       2286.98        36.80 o
   1  -3   2        365.92        360.08         5.42 o
   2  -3   2          3.70         -0.37         0.37 o
   3  -3   2        547.90        637.45         9.86 o
   4  -3   2          0.22          1.54         0.52 o
   5  -3   2          0.57          0.37         0.56 o
   6  -3   2          0.07         -0.65         0.65 o
   7  -3   2         67.38         61.26         2.73 o
   8  -3   2        104.88        103.36         3.78 o
   9  -3   2         66.87         62.24         2.79 o
  10  -3   2         89.20         87.22         3.37 o
  11  -3   2         45.12         45.69         2.35 o
  12  -3   2         16.25         10.33         1.59 o
 -12  -2   2         11.15          8.16         1.49 o
 -11  -2   2         26.05         33.27         2.47 o
 -10  -2   2          3.24          0.60         0.92 o
  -9  -2   2         10.19          9.66         1.30 o
  -8  -2   2        191.26        195.30         4.86 o
  -7  -2   2        146.24        141.46         4.95 o
  -6  -2   2         53.56         63.18         3.23 o
  -5  -2   2        207.90        239.23         7.22 o
  -4  -2   2        209.90        266.48         6.56 o
  -3  -2   2         32.39         31.98         1.30 o
  -2  -2   2       2590.63       2606.16        42.09 o
  -1  -2   2        127.25        126.34         2.74 o
   0  -2   2          0.05         -0.04         0.59 o
   1  -2   2        186.34        180.67         3.23 o
   2  -2   2        405.94        416.78         6.14 o
   3  -2   2        362.94        322.98         5.44 o
   4  -2   2        457.28        461.94         7.46 o
   5  -2   2       1853.07       1871.48        35.10 o
   6  -2   2        384.93        383.99         9.33 o
   7  -2   2        277.30        249.30         6.12 o
   8  -2   2        229.73        218.36         5.79 o
   9  -2   2        325.63        316.29         7.70 o
  10  -2   2         96.84        105.00         4.55 o
  11  -2   2          9.21          7.65         1.51 o
  12  -2   2         27.19         31.81         2.95 o
 -13  -1   2          1.97          3.66         2.44 o
 -12  -1   2         92.54         94.74         5.13 o
 -11  -1   2         41.15         44.86         3.07 o
 -10  -1   2        220.39        191.01        12.48 o
  -9  -1   2        147.20        138.66         5.27 o
  -8  -1   2          1.43          0.97         0.64 o
  -7  -1   2        420.66        410.93        11.47 o
  -6  -1   2          5.57          2.16         0.57 o
  -5  -1   2        146.17        173.64         3.56 o
  -4  -1   2         20.79         24.40         2.51 o
  -3  -1   2        717.81        787.72        13.04 o
  -2  -1   2         31.92         29.62         1.83 o
  -1  -1   2        508.16        497.46         8.67 o
   0  -1   2        320.61        340.65         6.73 o
   1  -1   2        453.73        430.56         6.38 o
   2  -1   2        658.60        673.08         9.15 o
   3  -1   2        307.40        279.42         5.51 o
   4  -1   2        663.79        643.03        10.57 o
   5  -1   2        505.99        491.60        12.55 o
   6  -1   2        237.29        231.91         5.42 o
   7  -1   2        200.53        186.31         4.80 o
   8  -1   2         24.63         23.30         1.64 o
   9  -1   2        298.17        300.08         8.67 o
  10  -1   2        328.46        334.55         8.90 o
  11  -1   2         19.72         17.95         2.56 o
  12  -1   2         41.16         47.45         3.10 o
 -13   0   2        100.67        119.40        12.52 o
 -12   0   2        100.04        110.90         6.54 o
 -11   0   2        161.52        164.07        12.20 o
 -10   0   2         76.90         72.67         4.54 o
  -9   0   2          7.62          8.05         1.55 o
  -8   0   2        577.60        565.71        12.66 o
  -7   0   2        384.67        376.97         8.10 o
  -6   0   2         17.77         18.91         1.16 o
  -5   0   2         24.51         28.81         1.16 o
  -4   0   2        505.88        553.28         9.65 o
  -3   0   2       2689.56       2933.02        47.14 o
  -2   0   2        139.70        146.50         2.32 o
  -1   0   2        292.01        284.60         5.62 o
   0   0   2       4869.51       5251.67        94.91 o
   1   0   2       4540.03       4927.52        65.09 o
   2   0   2       9538.51       9806.18       143.26 o
   3   0   2        665.33        686.45        11.04 o
   4   0   2        238.23        221.65         4.70 o
   5   0   2         78.93         82.92         2.77 o
   6   0   2          0.88         -0.09         0.32 o
   7   0   2         21.30         20.72         1.49 o
   8   0   2         57.91         55.72         2.74 o
   9   0   2        110.88        114.50         4.22 o
  10   0   2         80.14         84.78         3.74 o
  11   0   2        112.32        110.51         5.71 o
  12   0   2         31.43         35.80         3.86 o
  13   0   2         30.00         31.15         5.50 o
 -13   1   2          8.64          7.63         3.97 o
 -12   1   2          3.00          6.21         1.60 o
 -11   1   2        291.45        304.14        16.34 o
 -10   1   2          0.62          0.37         1.11 o
  -9   1   2        217.00        221.40         7.74 o
  -8   1   2        363.59        345.05         9.17 o
  -7   1   2        571.72        552.97        12.31 o
  -6   1   2        760.43        749.03        24.64 o
  -5   1   2        544.40        570.32         8.04 o
  -4   1   2       1568.43       1666.88        22.27 o
  -3   1   2       4444.38       4969.48        66.72 o
  -2   1   2        744.71        837.95        15.55 o
  -1   1   2       7389.53       7882.62       138.76 o
   0   1   2        349.85        356.39         5.16 o
   1   1   2       1474.60       1586.30        25.78 o
   2   1   2       2664.12       2773.57        44.61 o
   3   1   2        410.19        423.34         6.42 o
   4   1   2          1.53          4.84         0.45 o
   5   1   2       1508.08       1643.15        21.30 o
   6   1   2        290.64        263.34         6.08 o
   7   1   2        636.34        628.04        12.57 o
   8   1   2        377.30        368.51         8.52 o
   9   1   2        710.19        683.87        14.79 o
  10   1   2         36.15         35.20         2.50 o
  11   1   2          5.46          2.88         1.15 o
  12   1   2         53.69         54.52         3.50 o
  13   1   2         65.52         55.88         7.02 o
 -12   2   2        108.50        107.52         5.85 o
 -11   2   2        117.44        121.12         6.08 o
 -10   2   2         31.51         34.92         5.28 o
  -9   2   2         59.64         62.54         6.35 o
  -8   2   2         35.71         30.83         2.14 o
  -7   2   2          3.77          5.24         0.68 o
  -6   2   2         21.73         29.64         1.21 o
  -5   2   2         98.14        108.89         3.88 o
  -4   2   2        170.66        207.28         4.46 o
  -3   2   2        282.11        309.40         7.28 o
  -2   2   2        213.58        236.87         4.69 o
  -1   2   2         30.53         36.15         1.17 o
   0   2   2         50.79         60.97         1.24 o
   1   2   2        979.37        994.81        18.23 o
   2   2   2       1389.11       1457.82        23.30 o
   3   2   2        312.08        320.05         7.87 o
   4   2   2         16.02         20.89         0.96 o
   5   2   2        363.21        353.08         6.42 o
   6   2   2         89.52        111.16         3.16 o
   7   2   2          3.06          1.36         0.61 o
   8   2   2        536.84        530.07        12.30 o
   9   2   2        172.81        159.01         4.89 o
  10   2   2          5.07          4.13         1.32 o
  11   2   2        374.45        357.25        10.14 o
  12   2   2         76.19         84.09         4.34 o
  13   2   2         21.26         25.04         4.28 o
 -12   3   2         18.31         18.82         3.72 o
 -11   3   2         58.69         61.30         4.41 o
 -10   3   2         42.87         45.24         3.80 o
  -9   3   2        396.69        393.99         9.34 o
  -8   3   2       1065.02       1038.85        18.97 o
  -7   3   2         38.31         33.46         1.78 o
  -6   3   2        247.61        216.02         5.14 o
  -5   3   2        185.61        193.63         4.66 o
  -4   3   2       1589.31       1809.94        27.28 o
  -3   3   2        524.66        572.96         9.42 o
  -2   3   2         17.40         29.63         1.08 o
  -1   3   2         20.02         19.46         1.32 o
   0   3   2        264.72        275.15         4.40 o
   1   3   2        139.85        132.64         3.91 o
   2   3   2         11.10         10.84         0.67 o
   3   3   2         52.12         53.24         2.09 o
   4   3   2        136.43        132.43         3.11 o
   5   3   2        238.86        240.96         4.67 o
   6   3   2         49.48         37.15         1.98 o
   7   3   2         11.58         11.16         1.22 o
   8   3   2        440.63        425.58        10.33 o
   9   3   2        135.14        139.87         4.94 o
  10   3   2         62.23         64.07         3.32 o
  11   3   2        315.42        319.28         9.26 o
  12   3   2        104.04        108.79         5.51 o
  13   3   2         81.92         84.29         9.16 o
 -12   4   2          0.34          0.46         1.08 o
 -11   4   2        102.95         96.92         5.75 o
 -10   4   2         60.46         60.13         3.40 o
  -9   4   2         85.79         87.47         3.72 o
  -8   4   2         42.52         44.96         2.31 o
  -7   4   2          4.77          3.79         1.09 o
  -6   4   2        936.03        857.21        15.90 o
  -5   4   2         37.73         43.39         2.32 o
  -4   4   2        840.40        884.87        14.41 o
  -3   4   2       1596.01       1796.38        24.98 o
  -2   4   2        872.07       1032.21        14.81 o
  -1   4   2         95.46         84.90         2.04 o
   0   4   2         27.43         29.79         1.12 o
   1   4   2        762.98        810.93        12.93 o
   2   4   2       1258.68       1389.06        21.26 o
   3   4   2         40.42         44.73         1.75 o
   4   4   2         74.51         92.89         2.21 o
   5   4   2          8.93         10.78         0.79 o
   6   4   2          2.91          3.33         0.81 o
   7   4   2        224.73        219.69         6.13 o
   8   4   2         52.30         52.37         2.59 o
   9   4   2          0.01          1.39         0.80 o
  10   4   2          0.08          0.28         0.79 o
  11   4   2          1.73          0.16         0.93 o
  12   4   2         14.82         11.05         1.72 o
 -11   5   2          5.84          4.60         1.41 o
 -10   5   2        262.58        262.45         7.82 o
  -9   5   2        146.45        147.02         5.86 o
  -8   5   2         35.81         28.74         2.51 o
  -7   5   2         46.96         51.62         2.54 o
  -6   5   2        289.59        284.61         6.90 o
  -5   5   2        752.32        738.79        14.13 o
  -4   5   2        163.38        158.86         3.96 o
  -3   5   2        101.10         91.43         3.52 o
  -2   5   2        146.97        114.92         3.05 o
  -1   5   2        325.85        350.30         5.95 o
   0   5   2       1335.09       1461.17        20.49 o
   1   5   2       2723.19       3032.08        49.50 o
   2   5   2         63.38         57.46         1.61 o
   3   5   2        883.76       1029.13        15.93 o
   4   5   2         77.07         77.45         4.84 o
   5   5   2          0.81          0.44         0.70 o
   6   5   2        367.56        351.70        10.06 o
   7   5   2        644.74        621.35        15.72 o
   8   5   2        187.05        181.65         6.36 o
   9   5   2        227.37        232.15         7.68 o
  10   5   2        256.27        251.17        10.84 o
  11   5   2         18.93         17.17         2.08 o
  12   5   2        125.37        141.29         6.57 o
 -11   6   2        143.25        153.06         6.20 o
 -10   6   2         21.48         19.03         2.30 o
  -9   6   2         39.85         44.12         2.96 o
  -8   6   2         65.90         60.67         3.11 o
  -7   6   2        224.46        220.17         6.18 o
  -6   6   2          1.69          1.19         0.76 o
  -5   6   2         91.76         89.99         4.19 o
  -4   6   2         22.00         22.46         1.54 o
  -3   6   2        184.61        151.13         3.59 o
  -2   6   2        295.38        276.25         5.99 o
  -1   6   2          2.39          4.23         0.77 o
   0   6   2       1541.78       1539.50        23.74 o
   1   6   2         77.37         87.02         2.75 o
   2   6   2          0.61          0.56         0.51 o
   3   6   2        650.91        661.09        12.56 o
   4   6   2         36.57         30.66         1.99 o
   5   6   2        138.11        127.76         4.44 o
   6   6   2          2.60          2.17         0.97 o
   7   6   2          0.07         -0.04         0.69 o
   8   6   2        603.57        592.66        18.13 o
   9   6   2        148.38        150.68         5.84 o
  10   6   2         51.52         57.63         3.35 o
  11   6   2          2.72          3.53         1.33 o
  12   6   2         55.30         61.47         3.60 o
 -10   7   2         17.36         24.46         2.98 o
  -9   7   2         17.24         17.82         2.83 o
  -8   7   2         94.29         97.15         5.36 o
  -7   7   2         57.40         55.51         3.37 o
  -6   7   2        320.25        287.87         8.51 o
  -5   7   2        307.57        268.96         7.96 o
  -4   7   2         95.98         71.92         3.14 o
  -3   7   2       1120.00       1111.66        20.42 o
  -2   7   2        622.38        584.36        10.60 o
  -1   7   2       1039.20       1013.40        18.42 o
   0   7   2         15.64         11.59         1.28 o
   1   7   2         85.27         74.46         3.61 o
   2   7   2        101.65        100.10         3.06 o
   3   7   2         39.71         32.97         1.76 o
   4   7   2        848.00        788.08        17.16 o
   5   7   2        214.73        211.22         6.51 o
   6   7   2        314.20        300.84         9.52 o
   7   7   2         13.39         12.73         1.99 o
   8   7   2         32.49         33.78         2.85 o
   9   7   2          1.29          2.28         1.19 o
  10   7   2          3.39          2.16         1.07 o
  11   7   2         10.54          9.90         3.13 o
  -9   8   2          2.15          2.60         3.21 o
  -8   8   2         58.67         58.28         5.13 o
  -7   8   2          5.78          3.46         1.42 o
  -6   8   2         10.82         10.79         2.33 o
  -5   8   2        157.19        129.93        11.84 o
  -4   8   2        218.90        202.20         8.58 o
  -3   8   2          1.84          3.69         1.50 o
  -2   8   2         37.51         40.31         2.69 o
  -1   8   2       1101.09       1052.46        21.73 o
   0   8   2        627.23        612.45        13.70 o
   1   8   2       1294.70       1195.30        29.83 o
   2   8   2        151.12        133.74         5.02 o
   3   8   2        290.06        266.55         7.56 o
   4   8   2       1066.48        905.42        27.21 o
   5   8   2          9.68          8.66         2.08 o
   6   8   2        149.75        141.07         6.14 o
   7   8   2         69.59         69.90         4.13 o
   8   8   2          2.14          1.98         1.62 o
   9   8   2         18.23         12.56         2.11 o
  10   8   2         43.24         56.34         3.77 o
  11   8   2         13.19         11.30         4.28 o
  -8   9   2          3.01          4.41         2.60 o
  -7   9   2        146.27        148.17         7.18 o
  -6   9   2         10.97         12.59         2.40 o
  -5   9   2        118.83        122.90         8.31 o
  -4   9   2        138.58        137.88         6.64 o
  -3   9   2          0.05         -0.13         1.61 o
  -2   9   2         20.13         15.69         2.60 o
  -1   9   2         22.09         16.07         1.98 o
   0   9   2          3.91          5.88         1.60 o
   1   9   2        327.87        300.95         9.30 o
   2   9   2          4.17          1.47         1.09 o
   3   9   2          0.40          1.61         0.76 o
   4   9   2         65.66         70.75         5.19 o
   5   9   2         54.17         37.58         3.88 o
   6   9   2        191.58        207.75         9.55 o
   7   9   2        160.78        184.42         9.16 o
   8   9   2        140.33        159.61         7.02 o
   9   9   2          2.52          2.36         1.40 o
  10   9   2         24.24         21.43         4.43 o
  -7  10   2        178.06        215.95        10.49 o
  -6  10   2          0.10          3.52         2.44 o
  -5  10   2         23.98         19.53         3.99 o
  -4  10   2        149.98        158.82         7.40 o
  -3  10   2         14.46          9.26         2.69 o
  -2  10   2         59.41         58.41         4.12 o
  -1  10   2         12.71         13.07         2.26 o
   0  10   2        285.53        248.53         8.66 o
   1  10   2        170.66        162.48         6.39 o
   2  10   2         96.50         91.79         4.79 o
   3  10   2          0.29          0.33         0.75 o
   4  10   2         23.69         31.16         3.84 o
   5  10   2        189.96        205.72        12.98 o
   6  10   2        125.97        125.10         7.34 o
   7  10   2         48.74         55.78         4.85 o
   8  10   2          5.01          5.43         1.80 o
  -6  11   2          9.72         14.49         3.34 o
  -5  11   2         15.49         13.46         3.43 o
  -4  11   2         83.81         90.32         5.61 o
  -3  11   2          1.79          1.22         3.05 o
  -2  11   2          4.30          0.61         1.69 o
  -1  11   2        145.13        137.27         7.84 o
   0  11   2         64.26         55.20         3.83 o
   1  11   2         57.63         57.48         4.66 o
   2  11   2          0.28          0.99         1.17 o
   3  11   2        114.44         95.25         3.82 o
   4  11   2         31.76         22.09         3.73 o
   5  11   2        200.14        206.42        13.13 o
   6  11   2        194.05        197.12        14.66 o
   7  11   2         19.91         18.32         7.02 o
  -4  12   2         46.37         48.86         6.11 o
  -3  12   2          7.74         12.85         7.33 o
  -2  12   2        139.02        159.50         9.21 o
  -1  12   2         58.63         62.15         5.31 o
   0  12   2          2.05         -0.75         1.15 o
   1  12   2          8.87         12.36         2.70 o
   2  12   2          0.26         -1.16         1.16 o
   3  12   2         70.82         74.34         6.33 o
   4  12   2          6.45          8.48         2.64 o
  -1 -11   3          6.10         14.96         4.28 o
   0 -11   3          2.18          3.36         3.05 o
   1 -11   3         35.89         51.00         7.33 o
  -6 -10   3          2.13         11.91         4.28 o
  -5 -10   3         11.91         17.41         5.80 o
  -4 -10   3         53.30         52.73         5.19 o
  -3 -10   3        186.56        196.24        10.42 o
  -2 -10   3        230.99        251.19         7.71 o
  -1 -10   3         13.49          9.01         1.54 o
   0 -10   3        209.38        201.40         7.98 o
   1 -10   3         24.10         21.76         2.97 o
   2 -10   3         94.05        105.99         6.18 o
   3 -10   3          5.05          6.28         1.92 o
   4 -10   3        141.11        163.29         9.61 o
  -7  -9   3          8.23         13.13         3.05 o
  -6  -9   3         33.04         36.44         3.78 o
  -5  -9   3         44.56         56.87         5.50 o
  -4  -9   3         42.52         40.50         4.29 o
  -3  -9   3         66.26         77.39         4.81 o
  -2  -9   3        151.33        157.09         5.46 o
  -1  -9   3         41.16         36.88         3.17 o
   0  -9   3         80.16         88.22         4.28 o
   1  -9   3        170.28        181.07         6.67 o
   2  -9   3         70.75         71.36         4.91 o
   3  -9   3         36.43         36.76         3.86 o
   4  -9   3        265.43        296.47        11.46 o
   5  -9   3         80.51         82.12         7.56 o
  -9  -8   3          1.40          5.80         1.53 o
  -8  -8   3         19.04         25.65         3.36 o
  -7  -8   3         84.04        100.43         6.10 o
  -6  -8   3          4.29          2.37         1.61 o
  -5  -8   3         26.38         27.20         2.88 o
  -4  -8   3          1.49          1.84         1.37 o
  -3  -8   3         24.18         26.37         2.90 o
  -2  -8   3          0.40          0.74         0.72 o
  -1  -8   3        282.58        263.09         8.68 o
   0  -8   3         43.00         42.29         2.86 o
   1  -8   3         61.94         71.15         3.84 o
   2  -8   3         78.61         74.33         4.80 o
   3  -8   3        155.34        150.31         7.14 o
   4  -8   3        127.32        137.02         6.96 o
   5  -8   3          1.29          2.16         1.69 o
   6  -8   3         73.27         75.67         7.02 o
   7  -8   3         51.55         58.39         6.30 o
   8  -8   3         11.79         12.52         3.66 o
 -10  -7   3         80.63        114.52         5.80 o
  -9  -7   3         13.93         21.07         2.75 o
  -8  -7   3         61.80         76.96         5.50 o
  -7  -7   3          3.10          1.34         1.37 o
  -6  -7   3         60.08         64.12         4.11 o
  -5  -7   3         24.77         32.01         2.78 o
  -4  -7   3          8.42          6.32         1.63 o
  -3  -7   3          0.53          1.43         1.06 o
  -2  -7   3          1.54          3.37         0.91 o
  -1  -7   3         52.11         37.37         2.41 o
   0  -7   3         37.42         37.02         2.56 o
   1  -7   3        117.73        107.91         4.54 o
   2  -7   3        167.38        149.48         7.75 o
   3  -7   3         42.35         41.19         3.70 o
   4  -7   3        235.30        241.87         9.44 o
   5  -7   3         17.69          7.30         3.36 o
   6  -7   3         24.45         27.17         4.17 o
   7  -7   3         47.41         50.24         6.80 o
   8  -7   3         34.70         37.67         4.10 o
  -9  -6   3         43.55         51.00         3.36 o
  -8  -6   3        358.34        404.55        13.16 o
  -7  -6   3         22.12         22.63         2.27 o
  -6  -6   3         12.60         15.38         3.70 o
  -5  -6   3         16.95         15.20         1.96 o
  -4  -6   3        192.46        172.39         8.90 o
  -3  -6   3        442.82        471.16        13.16 o
  -2  -6   3         44.85         39.46         3.39 o
  -1  -6   3          5.02          6.66         1.21 o
   0  -6   3         46.43         40.93         2.60 o
   1  -6   3        223.33        203.94         6.28 o
   2  -6   3        515.14        489.03        12.03 o
   3  -6   3         60.19         58.50         3.99 o
   4  -6   3         15.04         10.84         2.29 o
   5  -6   3        584.23        565.31        16.51 o
   6  -6   3        231.53        242.53        12.62 o
   7  -6   3        210.29        217.35         8.96 o
   8  -6   3         17.39         20.87         3.14 o
   9  -6   3        161.18        166.67         7.80 o
  -9  -5   3        297.87        318.48        10.17 o
  -8  -5   3         13.68         11.29         1.61 o
  -7  -5   3         86.06         95.16         4.20 o
  -6  -5   3         32.21         34.99         2.31 o
  -5  -5   3        364.75        338.88         9.62 o
  -4  -5   3         15.87         16.75         1.95 o
  -3  -5   3          0.51          1.50         0.85 o
  -2  -5   3          9.67         11.76         1.16 o
  -1  -5   3        550.57        535.88        11.71 o
   0  -5   3        646.85        594.77        13.00 o
   1  -5   3          0.49          0.35         0.71 o
   2  -5   3        534.22        527.87        12.20 o
   3  -5   3         24.51         23.76         1.85 o
   4  -5   3        329.25        313.42         8.63 o
   5  -5   3        226.28        223.17         8.34 o
   6  -5   3        100.68        113.54         5.65 o
   7  -5   3        137.08        136.14         6.50 o
   8  -5   3          0.03         -1.11         1.11 o
   9  -5   3          2.15          0.21         1.19 o
  10  -5   3         35.42         37.99         5.21 o
 -10  -4   3         33.48         33.12         4.04 o
  -9  -4   3         51.51         58.84         5.26 o
  -8  -4   3         52.74         51.71         2.51 o
  -7  -4   3          0.24          0.14         0.52 o
  -6  -4   3        394.09        363.63         9.71 o
  -5  -4   3        251.56        261.47         7.56 o
  -4  -4   3        604.20        602.75        21.52 o
  -3  -4   3          2.93          0.92         0.70 o
  -2  -4   3         93.14         86.15         2.59 o
  -1  -4   3        104.70         92.99         3.17 o
   0  -4   3        129.12        109.16         3.70 o
   1  -4   3          2.67          4.31         0.88 o
   2  -4   3        215.78        232.50         7.41 o
   3  -4   3        144.17        131.20         2.97 o
   4  -4   3          0.51         -0.45         0.45 o
   5  -4   3        178.42        182.79         5.53 o
   6  -4   3         74.28         76.66         3.00 o
   7  -4   3         39.59         36.93         2.15 o
   8  -4   3         33.79         36.13         2.59 o
   9  -4   3          5.53          4.55         1.12 o
  10  -4   3         29.57         31.04         2.53 o
  11  -4   3         49.97         55.11         2.82 o
 -12  -3   3         13.07         11.61         1.34 o
 -11  -3   3        126.23        137.42         4.68 o
 -10  -3   3         17.44         18.08         2.07 o
  -9  -3   3          1.30          2.22         0.75 o
  -8  -3   3        187.60        197.94         5.43 o
  -7  -3   3         47.66         44.91         2.05 o
  -6  -3   3       2140.88       2132.99        38.08 o
  -5  -3   3        191.66        212.51         4.59 o
  -4  -3   3        630.96        645.16        11.57 o
  -3  -3   3        535.17        589.43        11.83 o
  -2  -3   3        272.65        290.39         4.63 o
  -1  -3   3       2336.94       2589.77        73.51 o
   0  -3   3       1253.58       1227.06        20.66 o
   1  -3   3        289.22        309.41         5.30 o
   2  -3   3        159.26        169.58         3.51 o
   3  -3   3         82.18         87.40         2.26 o
   4  -3   3        206.76        223.06         5.10 o
   5  -3   3         48.41         46.76         2.06 o
   6  -3   3         81.33         81.76         3.80 o
   7  -3   3         42.04         37.20         2.09 o
   8  -3   3         18.60         16.14         1.61 o
   9  -3   3        326.50        323.62         7.67 o
  10  -3   3         81.22         76.72         3.24 o
  11  -3   3          4.64          3.22         1.14 o
  12  -3   3          0.50          1.95         1.26 o
 -12  -2   3         32.71         41.93         2.92 o
 -11  -2   3          0.01          0.67         0.79 o
 -10  -2   3         54.05         49.18         2.66 o
  -9  -2   3        109.02        105.00         3.74 o
  -8  -2   3         54.09         51.05         2.30 o
  -7  -2   3        399.85        404.96         7.25 o
  -6  -2   3        804.97        780.29        12.66 o
  -5  -2   3         18.32         15.81         0.85 o
  -4  -2   3        209.49        229.43         6.36 o
  -3  -2   3        364.08        376.16         7.05 o
  -2  -2   3       1072.99       1100.29        18.12 o
  -1  -2   3       2985.14       3248.70        66.81 o
   0  -2   3        198.61        187.08         3.67 o
   1  -2   3        348.62        364.46         5.90 o
   2  -2   3        157.19        160.02         5.37 o
   3  -2   3        686.00        714.28        10.15 o
   4  -2   3         55.98         65.79         1.99 o
   5  -2   3        508.87        562.61        10.25 o
   6  -2   3         40.72         39.27         2.09 o
   7  -2   3        545.48        550.04        10.48 o
   8  -2   3          6.75          6.38         1.17 o
   9  -2   3        874.34        852.71        15.56 o
  10  -2   3        143.02        143.34         4.44 o
  11  -2   3         72.85         68.81         2.70 o
  12  -2   3        253.72        275.39         8.63 o
 -12  -1   3         13.44         12.55         2.08 o
 -11  -1   3          4.27          3.51         1.26 o
 -10  -1   3         14.97         12.40         3.05 o
  -9  -1   3          0.62          1.26         0.84 o
  -8  -1   3        182.07        169.04         5.18 o
  -7  -1   3         18.58         19.24         1.30 o
  -6  -1   3         19.40         20.92         1.07 o
  -5  -1   3         60.75         45.44         1.52 o
  -4  -1   3        235.26        257.61         4.64 o
  -3  -1   3        154.18        140.62         3.71 o
  -2  -1   3       1302.12       1356.42        23.84 o
  -1  -1   3         22.42         24.92         1.09 o
   0  -1   3         61.35         79.49         3.43 o
   1  -1   3       4204.75       4461.49        59.42 o
   2  -1   3         20.52         15.09         0.85 o
   3  -1   3        179.22        136.05         3.13 o
   4  -1   3        226.96        252.62         4.38 o
   5  -1   3        842.69        823.67        13.90 o
   6  -1   3          0.07          0.17         0.48 o
   7  -1   3         33.80         40.24         1.97 o
   8  -1   3         76.69         76.59         2.81 o
   9  -1   3        136.69        134.40         3.99 o
  10  -1   3        368.15        377.24         8.02 o
  11  -1   3         35.88         37.75         3.59 o
  12  -1   3         23.63         25.75         2.92 o
 -12   0   3         93.53        111.72         5.47 o
 -11   0   3         68.26         77.63         4.28 o
 -10   0   3        114.05        104.30         7.37 o
  -9   0   3         53.49         38.57         2.76 o
  -8   0   3          0.26         -0.01         0.68 o
  -7   0   3        115.70        108.56         3.40 o
  -6   0   3        505.67        512.17         8.99 o
  -5   0   3         93.09        113.23         2.66 o
  -4   0   3       1709.35       1909.85        36.45 o
  -3   0   3        906.14        977.89        23.45 o
  -2   0   3         85.68         73.46         1.89 o
  -1   0   3         71.57         65.66         2.23 o
   0   0   3        190.24        233.41         6.19 o
   1   0   3       8485.93       9145.46       120.39 o
   2   0   3       2913.05       2937.26        42.93 o
   3   0   3         53.11         60.26         2.16 o
   4   0   3        450.93        422.77         6.94 o
   5   0   3        253.01        258.06         4.93 o
   6   0   3          3.96          2.60         0.64 o
   7   0   3        123.27        116.09         3.25 o
   8   0   3         32.04         31.70         1.59 o
   9   0   3          0.59         -0.07         0.30 o
  10   0   3         29.10         29.10         2.79 o
  11   0   3         25.71         27.13         2.65 o
  12   0   3          6.95          5.02         1.60 o
 -12   1   3         38.62         42.87         3.93 o
 -11   1   3         96.82        100.53         5.46 o
 -10   1   3         39.88         41.86         3.18 o
  -9   1   3          2.45          3.07         1.20 o
  -8   1   3        155.51        151.89         5.74 o
  -7   1   3          3.12          0.55         0.67 o
  -6   1   3        264.48        264.54         8.91 o
  -5   1   3        158.86        145.68         3.74 o
  -4   1   3       2485.75       2717.64        34.41 o
  -3   1   3         92.97        107.19         2.32 o
  -2   1   3       1376.07       1397.54        25.55 o
  -1   1   3        570.09        561.39        10.79 o
   0   1   3       4802.75       5324.56        70.35 o
   1   1   3      43498.29      29227.03       382.64 o
   2   1   3        522.68        516.97         9.26 o
   3   1   3         16.02         11.58         0.91 o
   4   1   3        565.39        539.56         8.85 o
   5   1   3         49.18         50.96         1.68 o
   6   1   3       1873.18       1936.83        37.27 o
   7   1   3         95.13        103.36         2.64 o
   8   1   3         90.11         84.30         3.39 o
   9   1   3        203.69        217.86         7.13 o
  10   1   3        134.34        137.09         5.43 o
  11   1   3         92.35         88.14         4.46 o
  12   1   3          5.42          2.77         1.37 o
  13   1   3         23.41         17.41         5.19 o
 -12   2   3          3.12          3.46         1.52 o
 -11   2   3         90.38         91.43         6.88 o
 -10   2   3          9.29          7.49         1.64 o
  -9   2   3         33.81         32.32         2.76 o
  -8   2   3        134.78        138.70         5.69 o
  -7   2   3        480.91        496.71        13.34 o
  -6   2   3          1.09          0.38         0.34 o
  -5   2   3        977.03        998.03        15.54 o
  -4   2   3        713.59        788.97        11.64 o
  -3   2   3         14.80         15.38         0.86 o
  -2   2   3       2946.07       3066.17        52.02 o
  -1   2   3          1.34          2.63         0.40 o
   0   2   3        227.12        220.76         3.60 o
   1   2   3       3400.84       3654.38        52.80 o
   2   2   3       3324.34       3594.18        57.83 o
   3   2   3         62.54         57.13         2.03 o
   4   2   3         18.25         10.48         0.81 o
   5   2   3         19.79         30.02         1.19 o
   6   2   3        411.06        386.03         8.27 o
   7   2   3         37.21         47.14         2.29 o
   8   2   3        118.50        114.17         3.89 o
   9   2   3          2.72          2.67         1.07 o
  10   2   3         15.31         12.58         1.90 o
  11   2   3          7.22          3.95         1.26 o
  12   2   3          0.37          0.21         0.98 o
  13   2   3          2.00          1.53         1.83 o
 -12   3   3        222.52        253.67        10.03 o
 -11   3   3         35.73         35.10         4.68 o
 -10   3   3        311.35        311.20        10.74 o
  -9   3   3        265.99        248.98         8.88 o
  -8   3   3         40.43         31.97         1.84 o
  -7   3   3        921.54        852.99        17.51 o
  -6   3   3         65.77         62.93         2.34 o
  -5   3   3       1170.32       1208.51        20.95 o
  -4   3   3        772.05        816.93        13.12 o
  -3   3   3        163.26        197.05         3.98 o
  -2   3   3         28.51         31.94         1.56 o
  -1   3   3         45.70         34.55         1.40 o
   0   3   3       1749.23       1817.66        23.40 o
   1   3   3          4.03          3.45         0.57 o
   2   3   3         20.78         20.75         1.54 o
   3   3   3        176.46        174.41         6.40 o
   4   3   3       1353.42       1400.49        27.66 o
   5   3   3       1553.61       1539.35        26.13 o
   6   3   3         13.61         13.20         1.50 o
   7   3   3         26.77         40.13         2.35 o
   8   3   3        183.43        186.73         5.88 o
   9   3   3         57.95         46.13         2.78 o
  10   3   3        137.54        136.06         5.25 o
  11   3   3          7.74          5.16         1.25 o
  12   3   3        185.50        184.86         6.84 o
  13   3   3          2.19         -1.53         1.53 o
 -11   4   3          5.69          6.92         2.03 o
 -10   4   3        108.81        112.29         5.86 o
  -9   4   3          0.03         -0.36         1.01 o
  -8   4   3         58.52         52.82         2.72 o
  -7   4   3       1818.04       1718.88        33.14 o
  -6   4   3        376.66        396.18         8.42 o
  -5   4   3        280.50        259.40         8.63 o
  -4   4   3        156.29        183.11         6.04 o
  -3   4   3         58.89         63.17         2.70 o
  -2   4   3        793.78        876.35        12.80 o
  -1   4   3        734.60        768.50        11.30 o
   0   4   3        344.55        370.23         5.94 o
   1   4   3         58.00         54.36         1.69 o
   2   4   3        931.68        919.62        19.79 o
   3   4   3       1513.71       1526.61        35.47 o
   4   4   3        465.25        440.57         9.24 o
   5   4   3        334.96        311.64        10.90 o
   6   4   3        127.39        110.17         4.33 o
   7   4   3         36.31         35.63         2.44 o
   8   4   3        340.62        332.76         9.91 o
   9   4   3        206.34        205.71         7.36 o
  10   4   3         74.94         75.87         4.65 o
  11   4   3          5.57          2.18         2.01 o
  12   4   3          7.17          5.68         1.60 o
 -11   5   3         63.80         76.97         5.17 o
 -10   5   3        253.25        251.37         8.13 o
  -9   5   3         30.26         32.66         3.04 o
  -8   5   3          2.40         -0.61         0.61 o
  -7   5   3        337.22        320.01         9.17 o
  -6   5   3          0.72          0.29         0.60 o
  -5   5   3        147.37        140.41         4.17 o
  -4   5   3         43.80         42.69         2.41 o
  -3   5   3         25.58         24.11         1.26 o
  -2   5   3        861.13        954.61        15.33 o
  -1   5   3        375.84        414.76         6.84 o
   0   5   3         27.59         34.63         1.29 o
   1   5   3        479.06        501.11         7.99 o
   2   5   3        173.80        181.42         4.03 o
   3   5   3       1694.73       1785.32        26.15 o
   4   5   3         53.24         42.61         2.41 o
   5   5   3        117.58        113.06         4.37 o
   6   5   3        227.57        217.31         7.03 o
   7   5   3        628.60        638.18        16.26 o
   8   5   3       1264.22       1216.81        28.75 o
   9   5   3        247.99        254.15         8.48 o
  10   5   3        228.09        224.40         7.99 o
  11   5   3        142.68        149.29         6.38 o
  12   5   3          6.55          8.37         1.66 o
 -11   6   3         73.54         76.70         3.99 o
 -10   6   3         54.43         52.07         3.21 o
  -9   6   3         83.74         91.55         4.17 o
  -8   6   3        162.50        165.64         5.82 o
  -7   6   3          0.14         -0.37         0.79 o
  -6   6   3          7.67          5.11         1.23 o
  -5   6   3         24.18         25.46         1.84 o
  -4   6   3         23.36         18.35         1.43 o
  -3   6   3          2.26          3.01         0.66 o
  -2   6   3        324.23        354.02         6.35 o
  -1   6   3        633.59        729.63        11.28 o
   0   6   3          5.76          5.06         0.76 o
   1   6   3          0.17         -0.34         0.58 o
   2   6   3         11.90         11.13         1.05 o
   3   6   3         66.58         68.60         2.05 o
   4   6   3        265.88        263.63         7.14 o
   5   6   3          0.95          0.20         0.76 o
   6   6   3         78.88         77.76         3.92 o
   7   6   3         96.60         93.07         4.35 o
   8   6   3        102.83        106.29         4.89 o
   9   6   3         50.04         52.37         3.40 o
  10   6   3         11.64         11.71         2.12 o
  11   6   3          2.04         -0.84         0.96 o
  12   6   3         48.98         50.13         3.58 o
 -10   7   3          0.03         -0.56         1.31 o
  -9   7   3        232.43        247.42         8.05 o
  -8   7   3        204.27        187.64         6.58 o
  -7   7   3        351.24        353.78         9.77 o
  -6   7   3        183.45        177.77         5.45 o
  -5   7   3        165.17        147.03         6.12 o
  -4   7   3        304.11        312.70         8.66 o
  -3   7   3       2403.90       2348.98        40.00 o
  -2   7   3        100.29        101.19         4.32 o
  -1   7   3         53.34         63.03         2.59 o
   0   7   3        783.80        786.21        14.74 o
   1   7   3         15.65         16.09         1.32 o
   2   7   3          0.10          0.40         0.61 o
   3   7   3          7.68         10.22         1.18 o
   4   7   3          6.96          9.05         1.49 o
   5   7   3         67.21         79.16         3.62 o
   6   7   3       1134.73       1137.97        24.07 o
   7   7   3         25.27         24.82         2.35 o
   8   7   3          5.01          1.40         2.37 o
   9   7   3         16.73         18.00         3.34 o
  10   7   3        142.53        152.26         5.92 o
  11   7   3         63.43         63.72         3.79 o
  -9   8   3        194.93        230.47        11.18 o
  -8   8   3          4.84          6.07         1.84 o
  -7   8   3         92.95         95.36         5.34 o
  -6   8   3         89.95         92.66         4.42 o
  -5   8   3         68.35         64.60         3.58 o
  -4   8   3          7.08         12.94         1.98 o
  -3   8   3        472.98        429.49         9.65 o
  -2   8   3        238.68        245.59         6.39 o
  -1   8   3        335.83        326.69         8.55 o
   0   8   3        342.71        327.63         8.41 o
   1   8   3         20.83         16.44         2.03 o
   2   8   3        214.07        203.85         6.66 o
   3   8   3         34.03         30.59         2.07 o
   4   8   3        161.08        137.43         6.95 o
   5   8   3          5.40          3.11         1.32 o
   6   8   3        211.58        213.37         8.00 o
   7   8   3          0.32          0.66         1.17 o
   8   8   3         73.49         82.31         4.55 o
   9   8   3         10.98         12.05         2.15 o
  10   8   3         51.42         56.49         4.03 o
  -8   9   3         14.20         10.24         2.78 o
  -7   9   3         44.34         49.54        13.89 o
  -6   9   3         62.21         71.13         7.62 o
  -5   9   3        133.21        135.17         6.56 o
  -4   9   3        126.07        124.89         7.88 o
  -3   9   3         22.68         24.63         2.90 o
  -2   9   3          3.59          0.72         1.06 o
  -1   9   3         37.74         43.91         3.25 o
   0   9   3        155.45        141.21         5.86 o
   1   9   3         23.14         20.82         2.40 o
   2   9   3         19.06         31.40         5.10 o
   3   9   3         55.91         56.93         4.85 o
   4   9   3         64.98         59.71         4.84 o
   5   9   3         51.19         42.87         4.24 o
   6   9   3          0.11          1.24         1.22 o
   7   9   3          1.23         -0.22         0.95 o
   8   9   3          6.28         10.41         2.18 o
   9   9   3        105.76        120.19         6.52 o
  10   9   3         64.43         75.74        10.38 o
  -7  10   3         78.20         73.82         6.31 o
  -6  10   3         70.04         72.04         6.56 o
  -5  10   3         55.77         55.84        11.76 o
  -4  10   3         47.15         40.45         3.79 o
  -3  10   3         95.83         95.08         5.37 o
  -2  10   3        221.97        224.22        10.56 o
  -1  10   3         82.25         81.04         4.62 o
   0  10   3        215.97        194.44         7.35 o
   1  10   3        214.22        189.96         7.08 o
   2  10   3        194.13        188.45         6.82 o
   3  10   3         42.25         32.95         2.65 o
   4  10   3         42.87         41.69         4.73 o
   5  10   3         46.54         54.09         5.34 o
   6  10   3         30.96         39.98         4.20 o
   7  10   3         75.99         91.02         9.47 o
   8  10   3         79.38         98.64         6.61 o
  -6  11   3          0.93          4.28         3.36 o
  -5  11   3         15.01         18.85         4.42 o
  -4  11   3         79.58         86.60         6.52 o
  -3  11   3         20.36         19.40         3.78 o
  -2  11   3        277.54        297.99        13.59 o
  -1  11   3         79.55         83.63         6.04 o
   0  11   3         42.89         42.68         3.45 o
   1  11   3         86.44         96.55         4.95 o
   2  11   3         79.75         89.35         4.71 o
   3  11   3         60.00         57.03         4.41 o
   4  11   3         24.13         16.76         3.46 o
   5  11   3        184.80        199.33        10.33 o
   6  11   3         77.31         83.99         6.38 o
   7  11   3         13.31         12.89         2.71 o
  -4  12   3          0.24         -1.33         1.33 o
  -3  12   3         46.61         36.79         5.95 o
  -2  12   3        110.47        124.93         7.90 o
  -1  12   3          6.37          1.43         1.91 o
   0  12   3        109.20        102.06         6.66 o
   1  12   3         63.75         59.32         4.12 o
   2  12   3         21.78         21.91         5.67 o
   3  12   3         44.04         36.42         2.37 o
   4  12   3         88.56        107.72        10.38 o
   5  12   3        215.46        213.13        14.05 o
   2  13   3         37.22         35.42         5.80 o
  -4 -10   4         76.17        101.08        11.91 o
  -3 -10   4        263.95        295.83        17.10 o
  -2 -10   4         33.87         26.84         4.02 o
  -1 -10   4        141.91        143.65         7.40 o
   0 -10   4          1.17          0.58         1.09 o
   1 -10   4         15.83         11.36         2.18 o
   2 -10   4         12.93          9.47         4.89 o
  -6  -9   4          0.82          1.53         1.83 o
  -5  -9   4         82.77        111.53         7.23 o
  -4  -9   4         30.11         35.51         3.45 o
  -3  -9   4        188.27        178.32         7.99 o
  -2  -9   4         36.75         31.36         3.77 o
  -1  -9   4         58.32         60.89         3.44 o
   0  -9   4          3.87          3.76         1.38 o
   1  -9   4         45.52         49.03         4.16 o
   2  -9   4         27.57         26.82         3.61 o
   3  -9   4          9.79          4.87         2.59 o
   4  -9   4         10.38          8.32         2.11 o
   5  -9   4         46.50         68.10         7.33 o
  -8  -8   4        116.32        145.06         8.86 o
  -7  -8   4         20.49         18.63         3.66 o
  -6  -8   4         35.51         32.68         4.28 o
  -5  -8   4        204.00        215.46         8.38 o
  -4  -8   4        220.09        219.85         8.67 o
  -3  -8   4         80.68         89.03         5.17 o
  -2  -8   4         47.72         52.01         2.67 o
  -1  -8   4          2.92          3.91         1.03 o
   0  -8   4         29.74         29.35         2.50 o
   1  -8   4         29.97         36.42         3.97 o
   2  -8   4        196.00        187.76         8.21 o
   3  -8   4         35.28         32.69         4.11 o
   4  -8   4         10.23          7.47         2.11 o
   5  -8   4         35.36         42.35         7.63 o
   6  -8   4         47.69         55.34         6.15 o
  -9  -7   4          2.34          1.83         1.22 o
  -8  -7   4        241.04        296.80        13.74 o
  -7  -7   4          2.16          2.98         2.90 o
  -6  -7   4         69.97         76.09         8.55 o
  -5  -7   4         61.96         74.57         4.33 o
  -4  -7   4        303.43        282.41        12.68 o
  -3  -7   4          0.03          0.83         1.21 o
  -2  -7   4          0.03          0.06         0.70 o
  -1  -7   4         41.82         40.07         2.64 o
   0  -7   4          0.19          1.47         1.19 o
   1  -7   4         49.69         53.31         3.25 o
   2  -7   4          0.32         -0.22         0.90 o
   3  -7   4          0.96          0.13         1.45 o
   4  -7   4         12.71          9.00         2.20 o
   5  -7   4          8.09          3.70         2.04 o
   6  -7   4          1.45         -0.48         1.47 o
   7  -7   4         65.60         69.01         4.93 o
   8  -7   4         27.06         31.22         4.01 o
 -10  -6   4         18.97         21.07         2.14 o
  -9  -6   4         13.57         14.66         2.14 o
  -8  -6   4          1.60         -0.95         0.95 o
  -7  -6   4          9.93          5.91         3.51 o
  -6  -6   4         24.99         27.66         2.77 o
  -5  -6   4        131.83        132.35         5.54 o
  -4  -6   4        141.42        122.13        11.08 o
  -3  -6   4          1.13          3.62         1.19 o
  -2  -6   4       1720.66       1574.00        30.54 o
  -1  -6   4       1155.63       1065.11        30.98 o
   0  -6   4        266.12        253.91        10.05 o
   1  -6   4       1402.77       1336.78        27.16 o
   2  -6   4         11.39          9.03         1.68 o
   3  -6   4        399.02        412.47        13.01 o
   4  -6   4        285.46        280.60        11.37 o
   5  -6   4         29.82         31.69         9.01 o
   6  -6   4        241.28        248.24        10.22 o
   7  -6   4         82.29         78.39         5.17 o
   8  -6   4         25.63         20.95         3.32 o
   9  -6   4         25.44         30.85         3.66 o
 -10  -5   4          0.57          0.92         0.61 o
  -9  -5   4          1.12          1.26         0.79 o
  -8  -5   4         30.00         31.33         3.05 o
  -7  -5   4         26.65         32.60         2.63 o
  -6  -5   4         53.29         61.57         3.99 o
  -5  -5   4        184.84        163.58         5.96 o
  -4  -5   4        354.22        347.38        10.25 o
  -3  -5   4        819.68        799.23        20.69 o
  -2  -5   4        271.56        244.34         8.15 o
  -1  -5   4          4.94          5.57         1.28 o
   0  -5   4         43.72         44.15         2.55 o
   1  -5   4         12.49         11.08         1.62 o
   2  -5   4         45.23         48.03         2.90 o
   3  -5   4       1114.49       1062.15        35.29 o
   4  -5   4         25.94         26.23         2.61 o
   5  -5   4        513.58        532.63        15.93 o
   6  -5   4        617.01        610.05        23.67 o
   7  -5   4          0.01          2.57         1.68 o
   8  -5   4         20.95         21.44         3.12 o
   9  -5   4         32.66         35.52         3.68 o
  10  -5   4         77.59         96.44         8.55 o
 -11  -4   4          0.06         -0.61         1.83 o
 -10  -4   4         85.34         90.82         6.94 o
  -9  -4   4         11.33         13.80         1.66 o
  -8  -4   4          1.45          1.94         1.06 o
  -7  -4   4        123.33        108.87         4.75 o
  -6  -4   4        428.70        381.12        12.14 o
  -5  -4   4         29.57         25.96         2.09 o
  -4  -4   4         56.45         52.30         2.85 o
  -3  -4   4        262.31        248.60         9.23 o
  -2  -4   4         17.24         16.04         1.89 o
  -1  -4   4        212.77        221.15         5.87 o
   0  -4   4        231.35        224.27         8.20 o
   1  -4   4         32.71         34.58         2.20 o
   2  -4   4        465.00        472.07        11.17 o
   3  -4   4        169.70        153.95         4.92 o
   4  -4   4          6.38          5.58         1.36 o
   5  -4   4        149.43        143.73         6.33 o
   6  -4   4         34.70         32.86         3.03 o
   7  -4   4         99.23        116.14         5.89 o
   8  -4   4         82.87         87.34         5.05 o
   9  -4   4          0.06         -0.98         1.86 o
  10  -4   4         32.80         31.89         3.52 o
  11  -4   4         19.70         19.85         6.41 o
 -12  -3   4         68.16         78.54         4.10 o
 -11  -3   4         23.18         13.87         1.62 o
 -10  -3   4        103.38        104.91         4.26 o
  -9  -3   4          0.18          0.31         0.75 o
  -8  -3   4         70.87         66.80         4.16 o
  -7  -3   4        387.74        361.98         9.87 o
  -6  -3   4        369.02        349.75        10.75 o
  -5  -3   4        725.25        740.43        15.43 o
  -4  -3   4          3.92          1.89         0.64 o
  -3  -3   4        248.91        237.09         5.95 o
  -2  -3   4          3.26          8.91         0.80 o
  -1  -3   4        455.60        469.87        10.77 o
   0  -3   4        569.38        653.31        10.80 o
   1  -3   4        120.59        108.35         2.85 o
   2  -3   4        863.97        808.86        13.02 o
   3  -3   4         47.60         45.10         1.76 o
   4  -3   4          0.17          0.80         0.54 o
   5  -3   4          0.04         -0.54         0.54 o
   6  -3   4        147.05        141.58         4.14 o
   7  -3   4         65.27         61.40         2.70 o
   8  -3   4         95.99        101.31         3.67 o
   9  -3   4        175.91        184.21         6.31 o
  10  -3   4         18.16         15.90         2.37 o
  11  -3   4         17.45         17.26         1.77 o
 -12  -2   4          0.33          0.27         0.80 o
 -11  -2   4          2.92          3.36         1.06 o
 -10  -2   4         43.85         50.45         2.78 o
  -9  -2   4          4.66          3.14         0.96 o
  -8  -2   4          8.23          8.20         1.17 o
  -7  -2   4         86.87         92.93         3.73 o
  -6  -2   4         32.23         27.26         1.87 o
  -5  -2   4        432.53        416.86        12.03 o
  -4  -2   4         69.86         70.70         2.46 o
  -3  -2   4         50.16         46.17         1.66 o
  -2  -2   4        195.76        221.22         4.13 o
  -1  -2   4        205.88        247.54         5.88 o
   0  -2   4         63.18         58.46         1.83 o
   1  -2   4        165.17        188.52         4.17 o
   2  -2   4        607.49        657.21        10.10 o
   3  -2   4        483.49        500.59        12.68 o
   4  -2   4         44.59         40.62         1.67 o
   5  -2   4        240.67        251.40         5.66 o
   6  -2   4        404.04        386.34         9.42 o
   7  -2   4        206.50        202.82         5.25 o
   8  -2   4         36.03         33.19         2.03 o
   9  -2   4         42.44         39.79         3.03 o
  10  -2   4          9.63         11.08         1.45 o
  11  -2   4         81.00         87.58         3.47 o
  12  -2   4          0.01          2.67         1.69 o
 -12  -1   4        186.99        203.62         7.75 o
 -11  -1   4         25.21         19.87         2.40 o
 -10  -1   4        206.83        204.99         7.77 o
  -9  -1   4        636.76        612.87        14.21 o
  -8  -1   4        418.40        399.40         9.88 o
  -7  -1   4        192.76        178.26         5.27 o
  -6  -1   4        570.91        571.43        14.15 o
  -5  -1   4        292.18        273.19         7.49 o
  -4  -1   4        169.56        187.41         7.14 o
  -3  -1   4         34.05         29.09         1.58 o
  -2  -1   4       1184.25       1289.52        27.45 o
  -1  -1   4        805.77        819.46        18.77 o
   0  -1   4          0.04         -0.37         0.41 o
   1  -1   4        452.00        476.55         8.10 o
   2  -1   4         14.07         15.09         0.93 o
   3  -1   4          5.93          5.85         0.75 o
   4  -1   4         18.60         18.99         1.09 o
   5  -1   4        166.44        140.97         3.85 o
   6  -1   4         43.42         44.44         2.03 o
   7  -1   4        250.46        247.12         6.00 o
   8  -1   4        150.60        142.43         4.79 o
   9  -1   4         45.72         45.96         3.28 o
  10  -1   4        110.78        112.71         6.40 o
  11  -1   4         69.54         76.36         3.99 o
  12  -1   4        104.95        113.13         5.95 o
 -12   0   4         44.32         53.72         3.65 o
 -11   0   4         91.30         91.89         4.76 o
 -10   0   4         31.16         29.82         2.56 o
  -9   0   4        395.37        368.39         9.78 o
  -8   0   4          1.64          0.54         0.67 o
  -7   0   4        177.95        160.70         5.01 o
  -6   0   4        643.03        627.48        13.76 o
  -5   0   4         35.75         30.54         1.41 o
  -4   0   4         82.29         66.76         2.15 o
  -3   0   4        601.56        629.35        11.90 o
  -2   0   4         55.19         46.41         2.10 o
  -1   0   4         97.31         98.20         2.46 o
   0   0   4          5.25          5.32         0.71 o
   1   0   4        265.89        272.47         5.02 o
   2   0   4          2.07          2.11         0.44 o
   3   0   4        244.01        260.51         4.82 o
   4   0   4          9.23          8.94         0.93 o
   5   0   4          0.69         -0.24         0.44 o
   6   0   4        338.10        317.26         6.55 o
   7   0   4          1.31          0.16         0.57 o
   8   0   4        131.33        127.57         3.75 o
   9   0   4         60.15         63.83         2.57 o
  10   0   4         85.45         84.41         3.94 o
  11   0   4          0.19          0.06         1.15 o
  12   0   4          0.61         -0.04         1.14 o
 -12   1   4          1.27          1.21         1.22 o
 -11   1   4         63.46         61.52         4.03 o
 -10   1   4        138.34        147.04         6.51 o
  -9   1   4        148.42        139.23         5.77 o
  -8   1   4        437.07        393.50        10.02 o
  -7   1   4         71.13         71.81         3.22 o
  -6   1   4       1097.69       1053.76        33.54 o
  -5   1   4        458.46        456.27         9.07 o
  -4   1   4        560.45        591.57        10.69 o
  -3   1   4       1358.64       1564.26        25.29 o
  -2   1   4        109.50        105.92         4.44 o
  -1   1   4         82.77         92.96         2.23 o
   0   1   4        158.21        151.96         2.85 o
   1   1   4       3801.95       3973.23        52.96 o
   2   1   4        707.56        741.28        11.51 o
   3   1   4        613.97        681.59        12.30 o
   4   1   4        343.43        368.74         7.71 o
   5   1   4         48.94         44.93         1.93 o
   6   1   4         23.27         22.59         1.86 o
   7   1   4         15.95         14.20         1.24 o
   8   1   4         40.38         32.50         1.59 o
   9   1   4         25.36         29.56         2.53 o
  10   1   4        231.14        222.96         7.56 o
  11   1   4         56.13         52.90         3.53 o
  12   1   4         22.65         19.96         2.59 o
 -12   2   4         10.95         11.49         2.18 o
 -11   2   4          1.86          1.28         1.13 o
 -10   2   4          3.45          2.63         1.27 o
  -9   2   4         36.39         27.53         2.75 o
  -8   2   4         29.55         20.51         3.04 o
  -7   2   4          6.62          5.04         1.24 o
  -6   2   4         10.17         11.79         0.75 o
  -5   2   4         54.57         48.84         1.59 o
  -4   2   4         33.04         50.27         2.11 o
  -3   2   4         31.70         27.01         1.36 o
  -2   2   4        135.62        108.53         2.76 o
  -1   2   4         47.57         39.98         1.28 o
   0   2   4       1500.16       1622.85        22.23 o
   1   2   4       4479.15       4871.73        64.80 o
   2   2   4       3134.16       3403.25        49.72 o
   3   2   4        426.84        441.78         7.93 o
   4   2   4         90.60        101.72         3.41 o
   5   2   4         18.46         19.26         1.05 o
   6   2   4        880.44        885.10        15.93 o
   7   2   4          2.98          3.78         0.54 o
   8   2   4         81.64         81.67         3.69 o
   9   2   4         56.75         52.44         3.38 o
  10   2   4        199.08        183.37         6.65 o
  11   2   4         40.24         32.05         2.92 o
  12   2   4         45.65         46.97         3.75 o
 -12   3   4          4.88          0.70         1.32 o
 -11   3   4          0.00         -0.20         1.06 o
 -10   3   4         58.64         42.46         3.89 o
  -9   3   4         56.79         52.37         5.29 o
  -8   3   4        932.15        871.47        17.80 o
  -7   3   4       1780.99       1744.69        33.29 o
  -6   3   4        303.03        296.96         7.36 o
  -5   3   4        264.09        257.98         7.91 o
  -4   3   4        219.66        219.43         4.73 o
  -3   3   4       1568.74       1717.09        24.19 o
  -2   3   4        969.51       1041.68        13.99 o
  -1   3   4          1.25          0.34         0.37 o
   0   3   4       1963.33       2017.47        25.91 o
   1   3   4         19.00         19.05         0.84 o
   2   3   4         21.43         29.05         1.59 o
   3   3   4        185.04        189.38         4.62 o
   4   3   4        272.75        263.25         7.33 o
   5   3   4        470.72        452.47         9.11 o
   6   3   4          3.48          5.37         0.56 o
   7   3   4          3.24          1.53         0.85 o
   8   3   4         16.07         12.54         1.98 o
   9   3   4         11.58          9.43         1.81 o
  10   3   4          3.49          3.76         1.38 o
  11   3   4          0.04          0.66         0.96 o
  12   3   4          8.55          8.34         1.96 o
 -11   4   4        131.81        138.02         7.01 o
 -10   4   4          6.80          8.16         2.04 o
  -9   4   4         41.34         37.77         2.73 o
  -8   4   4         10.19          8.19         1.30 o
  -7   4   4         23.84         26.40         1.89 o
  -6   4   4         55.44         45.79         2.46 o
  -5   4   4         77.19         62.60         2.44 o
  -4   4   4         83.14         74.85         3.33 o
  -3   4   4        628.47        701.33        10.65 o
  -2   4   4       1199.25       1249.72        17.76 o
  -1   4   4         64.62         54.53         1.65 o
   0   4   4          0.70         -0.31         0.31 o
   1   4   4         31.89         23.63         0.91 o
   2   4   4         52.30         40.53         1.65 o
   3   4   4        110.35         89.30         3.19 o
   4   4   4         74.26         71.43         3.91 o
   5   4   4        734.85        736.15        12.91 o
   6   4   4         56.59         66.39         3.43 o
   7   4   4          1.82          2.52         1.03 o
   8   4   4          9.44          9.15         1.70 o
   9   4   4         99.36         91.21         4.59 o
  10   4   4         67.60         66.86         4.07 o
  11   4   4         14.15         15.94         3.87 o
  12   4   4          9.40          6.99         1.66 o
 -11   5   4         66.62         59.21         4.40 o
 -10   5   4         29.52         22.23         1.72 o
  -9   5   4          7.88          6.29         1.25 o
  -8   5   4          0.00         -0.62         0.97 o
  -7   5   4        340.35        295.79         8.06 o
  -6   5   4        307.88        276.40         7.53 o
  -5   5   4        217.89        213.69         5.43 o
  -4   5   4        314.43        312.43         6.98 o
  -3   5   4        217.67        215.72         4.32 o
  -2   5   4         10.54         15.35         1.13 o
  -1   5   4        304.59        295.33         5.26 o
   0   5   4         33.62         34.35         1.33 o
   1   5   4         47.67         50.81         1.73 o
   2   5   4        905.66        917.53        14.72 o
   3   5   4       1533.42       1666.46        27.29 o
   4   5   4         55.61         56.33         3.10 o
   5   5   4          4.98          2.79         1.50 o
   6   5   4          6.18          7.15         2.20 o
   7   5   4          0.08         -0.08         0.78 o
   8   5   4        136.11        136.41         5.77 o
   9   5   4          3.58          6.40         1.64 o
  10   5   4         22.39         24.23         2.76 o
  11   5   4         55.26         53.17         3.82 o
  12   5   4         16.92          9.28         4.07 o
 -11   6   4         87.28         89.97         6.29 o
 -10   6   4        186.54        208.31         7.49 o
  -9   6   4         10.60         11.52         1.75 o
  -8   6   4         91.22         91.01         4.07 o
  -7   6   4         29.41         26.97         2.25 o
  -6   6   4          7.46          8.60         1.52 o
  -5   6   4          2.08          3.18         0.91 o
  -4   6   4          3.26          1.34         0.69 o
  -3   6   4         14.48         18.60         1.41 o
  -2   6   4         49.87         60.36         2.05 o
  -1   6   4        264.79        252.10         5.83 o
   0   6   4        181.80        166.49         4.40 o
   1   6   4        122.32        100.36         3.01 o
   2   6   4        799.44        776.20        14.39 o
   3   6   4        234.70        244.10         5.94 o
   4   6   4        641.62        632.10        10.63 o
   5   6   4        237.72        237.39         8.46 o
   6   6   4        344.00        351.25        10.55 o
   7   6   4        150.65        143.84         9.35 o
   8   6   4        749.60        754.22        33.24 o
   9   6   4        118.80        130.68         5.80 o
  10   6   4         38.12         38.43         4.24 o
  11   6   4          0.20          0.03         1.00 o
  12   6   4          0.52          2.44         2.14 o
 -10   7   4         67.11         73.71         3.97 o
  -9   7   4          2.25          1.62         0.98 o
  -8   7   4        170.57        168.36         6.16 o
  -7   7   4          0.33         -0.58         0.83 o
  -6   7   4        136.22        115.95         4.69 o
  -5   7   4         48.64         41.51         2.39 o
  -4   7   4         37.48         33.11         2.51 o
  -3   7   4        428.34        420.36        10.47 o
  -2   7   4        890.07        890.59        15.06 o
  -1   7   4       1032.33       1069.23        17.54 o
   0   7   4        113.69         98.75         3.95 o
   1   7   4        130.02        120.06         6.29 o
   2   7   4         96.97        102.16         3.70 o
   3   7   4         23.44         20.75         1.62 o
   4   7   4         75.12         69.58         2.50 o
   5   7   4        401.54        370.73         9.85 o
   6   7   4        664.04        672.20        15.69 o
   7   7   4         14.55         15.55         3.00 o
   8   7   4          1.37          0.26         1.23 o
   9   7   4         61.12         59.56         3.88 o
  10   7   4          3.90          4.77         1.83 o
  11   7   4         46.23         50.33         3.62 o
 -10   8   4          3.21          1.53         2.14 o
  -9   8   4         41.59         38.74         5.91 o
  -8   8   4         24.92         30.62         3.25 o
  -7   8   4         34.39         33.48         3.44 o
  -6   8   4         31.93         27.65         3.23 o
  -5   8   4          0.95          4.29         1.33 o
  -4   8   4         62.74         58.72         3.34 o
  -3   8   4        233.75        223.36         6.15 o
  -2   8   4         20.88         24.97         2.26 o
  -1   8   4         43.17         42.06         2.29 o
   0   8   4         64.86         69.52         3.27 o
   1   8   4          1.89          0.60         0.82 o
   2   8   4         98.11         87.22         3.57 o
   3   8   4         87.93         81.26         3.34 o
   4   8   4         12.80         12.02         1.17 o
   5   8   4         56.17         55.69         3.35 o
   6   8   4        186.02        202.54         6.94 o
   7   8   4          1.13          1.75         1.08 o
   8   8   4          1.18          1.88         1.09 o
   9   8   4          4.69          3.52         1.58 o
  10   8   4         54.89         60.05         4.06 o
  -8   9   4         71.22         77.04         5.86 o
  -7   9   4         59.92         69.37         5.65 o
  -6   9   4         84.81         86.20         6.30 o
  -5   9   4         97.00         91.73         5.79 o
  -4   9   4        195.23        210.06        10.69 o
  -3   9   4          2.51          0.95         1.21 o
  -2   9   4         63.79         60.96         4.77 o
  -1   9   4        170.05        163.14         7.02 o
   0   9   4        522.62        468.43        13.05 o
   1   9   4         50.80         46.61         3.22 o
   2   9   4         12.22          7.69         1.60 o
   3   9   4          0.15          1.53         0.78 o
   4   9   4          9.96          9.63         2.63 o
   5   9   4          6.21         12.05         2.49 o
   6   9   4         64.61         69.77         4.54 o
   7   9   4          3.19          1.79         1.45 o
   8   9   4        160.71        166.72         9.20 o
   9   9   4         45.16         48.35         7.01 o
  -7  10   4        166.97        191.60        10.35 o
  -6  10   4        144.06        143.56        10.23 o
  -5  10   4         25.56         24.13         6.11 o
  -4  10   4         78.48         77.73         6.15 o
  -3  10   4          7.27          8.55         2.59 o
  -2  10   4          4.78          0.35         1.61 o
  -1  10   4          7.38          8.17         2.31 o
   0  10   4          0.19          0.78         1.11 o
   1  10   4         28.55         25.12         4.63 o
   2  10   4        210.36        194.93         8.32 o
   3  10   4          0.66         -0.82         0.82 o
   4  10   4         11.24          7.23         0.86 o
   5  10   4          0.30          1.92         1.75 o
   6  10   4         84.90         77.64         5.82 o
   7  10   4         40.36         49.86         4.08 o
   8  10   4          7.66          5.95         1.81 o
  -6  11   4         56.80         54.66         8.25 o
  -4  11   4         12.94          6.11         3.97 o
  -3  11   4          7.31          6.65         2.69 o
  -2  11   4        303.66        330.01        25.80 o
  -1  11   4         68.35         64.74         8.09 o
   0  11   4         29.88         38.30         3.64 o
   1  11   4          9.04          7.79         1.76 o
   2  11   4          0.32         -0.33         0.78 o
   3  11   4          0.98          0.90         0.81 o
   4  11   4          1.63          1.83         2.75 o
   5  11   4         36.57         29.90         4.89 o
   6  11   4         19.17         18.82         3.56 o
   7  11   4        142.39        141.99         8.47 o
  -4  12   4          0.40         -0.18         1.52 o
  -3  12   4          4.02          1.34         2.03 o
  -2  12   4        399.59        419.62        16.80 o
  -1  12   4         60.33         51.81        10.08 o
   0  12   4        217.30        203.32        10.00 o
   1  12   4         12.76          9.56         1.98 o
   2  12   4         99.05         94.05         6.48 o
   3  12   4         21.21         16.04         1.81 o
   4  12   4         32.33         37.61         7.79 o
   5  12   4         36.21         44.11         5.18 o
   0  13   4        107.25        108.72        14.35 o
   2  13   4        229.98        259.85        16.80 o
  -1 -10   5        145.73        131.31         8.88 o
  -4  -9   5         19.65         20.55         3.10 o
  -3  -9   5        118.89        122.82         8.15 o
  -2  -9   5          0.02          1.69         1.55 o
  -1  -9   5          0.43          0.40         0.99 o
   0  -9   5         27.61         28.99         2.66 o
   1  -9   5         69.52         76.05         5.61 o
   2  -9   5         41.66         46.81         4.02 o
   3  -9   5         56.34         60.83         4.62 o
   4  -9   5         18.04         13.13         3.66 o
  -6  -8   5         30.44         29.55         3.60 o
  -5  -8   5         17.27         12.77         2.69 o
  -4  -8   5         52.43         48.20         3.96 o
  -3  -8   5        120.96        113.08         6.04 o
  -2  -8   5         79.78         74.93         3.29 o
  -1  -8   5         13.85         10.56         1.75 o
   0  -8   5          3.70          4.85         1.38 o
   1  -8   5         16.69         13.47         2.17 o
   2  -8   5        129.97        127.95         6.74 o
   3  -8   5         12.69         13.57         3.13 o
   4  -8   5         18.03         18.09         3.06 o
   5  -8   5          9.87          6.57         2.03 o
  -8  -7   5          6.41          5.80         1.83 o
  -7  -7   5         43.92         45.44         5.95 o
  -6  -7   5         29.43         31.11         3.56 o
  -5  -7   5        133.04        133.16         7.26 o
  -4  -7   5        429.33        453.25        25.64 o
  -3  -7   5         37.21         36.85         3.44 o
  -2  -7   5         12.55         11.76         2.42 o
  -1  -7   5          0.15          0.82         0.95 o
   0  -7   5          0.51          1.31         1.00 o
   1  -7   5          6.20          5.24         1.42 o
   2  -7   5         37.94         35.30         3.48 o
   3  -7   5          2.87          1.24         1.34 o
   4  -7   5        163.75        168.02         7.94 o
   5  -7   5         89.02         81.71         9.16 o
   6  -7   5         56.18         53.22         6.00 o
   7  -7   5          2.64          0.29         2.29 o
  -9  -6   5         51.00         53.45         3.73 o
  -8  -6   5         50.50         53.97         3.88 o
  -7  -6   5        156.70        174.83         7.80 o
  -6  -6   5         74.81         74.22         4.75 o
  -5  -6   5         15.32         11.33         2.31 o
  -4  -6   5         64.52         68.24         8.32 o
  -3  -6   5          2.59          2.50         1.29 o
  -2  -6   5         63.00         64.38         4.17 o
  -1  -6   5         84.32         79.69         3.79 o
   0  -6   5          2.88          1.24         0.99 o
   1  -6   5        185.70        192.42         6.50 o
   2  -6   5         49.63         48.80         3.16 o
   3  -6   5         25.05         25.44         3.10 o
   4  -6   5         83.00         91.86         5.52 o
   5  -6   5         17.41         13.55         3.34 o
   6  -6   5         15.89          9.77         3.02 o
   7  -6   5        123.10        125.67         6.86 o
   8  -6   5         41.88         48.94         5.52 o
 -10  -5   5          0.33         -0.09         1.53 o
  -9  -5   5          8.45          9.07         1.64 o
  -8  -5   5        112.49        113.73         7.79 o
  -7  -5   5          8.94         11.67         2.12 o
  -6  -5   5          3.37          1.64         1.22 o
  -5  -5   5         56.35         55.79         4.01 o
  -4  -5   5        295.41        294.20        18.75 o
  -3  -5   5         56.38         46.45         3.22 o
  -2  -5   5        234.98        224.78         7.95 o
  -1  -5   5        245.28        232.18         6.65 o
   0  -5   5         14.93         13.51         1.83 o
   1  -5   5         15.81          8.65         1.60 o
   2  -5   5         12.81         12.28         2.10 o
   3  -5   5         78.09         73.81         5.30 o
   4  -5   5        107.29         99.19         7.14 o
   5  -5   5        311.71        341.88        11.72 o
   6  -5   5        374.61        381.15        19.38 o
   7  -5   5        228.78        228.89        11.12 o
   8  -5   5          0.50         -0.87         2.44 o
   9  -5   5          1.92          2.03         1.34 o
 -11  -4   5          4.38          2.65         1.78 o
 -10  -4   5         10.87          9.64         1.55 o
  -9  -4   5         78.24         86.38         6.11 o
  -8  -4   5        227.21        244.79         9.02 o
  -7  -4   5         47.85         43.30         3.14 o
  -6  -4   5        291.10        275.52         9.94 o
  -5  -4   5       1009.77        946.07        27.21 o
  -4  -4   5        379.54        374.24        10.69 o
  -3  -4   5        536.28        515.97        13.79 o
  -2  -4   5        624.46        572.79        12.30 o
  -1  -4   5        318.84        302.74         7.67 o
   0  -4   5        488.61        457.63        10.70 o
   1  -4   5         22.45         23.70         2.09 o
   2  -4   5         68.54         79.26         3.65 o
   3  -4   5         29.60         26.06         2.70 o
   4  -4   5         91.97         82.50         4.40 o
   5  -4   5        137.13        140.41         6.42 o
   6  -4   5          0.53          0.92         1.29 o
   7  -4   5         32.68         33.76         3.36 o
   8  -4   5          1.83          0.59         1.36 o
   9  -4   5          3.81          1.05         1.30 o
  10  -4   5         12.51         10.76         3.15 o
 -11  -3   5          1.21         -0.47         0.80 o
 -10  -3   5          8.56          9.47         1.59 o
  -9  -3   5          0.04         -0.29         0.78 o
  -8  -3   5         86.32         76.36         6.57 o
  -7  -3   5        122.21        120.43         5.46 o
  -6  -3   5        113.83        102.76         5.80 o
  -5  -3   5         46.66         41.03         3.05 o
  -4  -3   5        211.71        202.61         6.49 o
  -3  -3   5        320.36        311.02        11.77 o
  -2  -3   5        173.84        163.23         4.58 o
  -1  -3   5        219.66        220.36         5.85 o
   0  -3   5        124.17        115.20         3.94 o
   1  -3   5        881.85        894.14        18.32 o
   2  -3   5       1018.99        977.36        17.65 o
   3  -3   5        140.80        134.31         4.54 o
   4  -3   5         23.45         18.82         1.80 o
   5  -3   5         41.55         43.26         2.71 o
   6  -3   5         58.29         62.66         3.05 o
   7  -3   5         33.14         31.75         2.42 o
   8  -3   5          4.13          2.54         0.90 o
   9  -3   5         44.64         46.00         2.64 o
  10  -3   5         36.79         35.88         2.78 o
  11  -3   5        123.68        140.36         9.69 o
 -12  -2   5          0.08         -1.83         1.83 o
 -11  -2   5          1.03          0.73         0.88 o
 -10  -2   5          0.97         -0.38         1.17 o
  -9  -2   5          0.08         -0.45         0.66 o
  -8  -2   5          1.39          1.38         0.72 o
  -7  -2   5         11.26         11.14         1.69 o
  -6  -2   5        176.11        173.10         5.90 o
  -5  -2   5         61.53         58.09         4.91 o
  -4  -2   5         19.94         14.01         1.33 o
  -3  -2   5         10.44         11.07         0.57 o
  -2  -2   5          2.96          6.02         0.65 o
  -1  -2   5       1149.33       1131.33        20.95 o
   0  -2   5          3.57          3.22         0.64 o
   1  -2   5        660.16        646.26        10.96 o
   2  -2   5        527.47        515.04         9.21 o
   3  -2   5        367.75        355.47         8.01 o
   4  -2   5         22.48         25.18         1.55 o
   5  -2   5         27.34         29.03         1.96 o
   6  -2   5         87.92         84.26         3.42 o
   7  -2   5         17.13         13.50         1.65 o
   8  -2   5         24.80         26.87         2.08 o
   9  -2   5        120.23        126.78         4.35 o
  10  -2   5         57.81         63.95         3.12 o
  11  -2   5        103.61        100.68         3.90 o
 -12  -1   5          0.04         -0.61         0.81 o
 -11  -1   5          0.08          0.76         1.10 o
 -10  -1   5         45.90         53.48         2.97 o
  -9  -1   5         28.17         25.33         2.18 o
  -8  -1   5         59.09         59.99         3.83 o
  -7  -1   5         81.97         80.76         6.01 o
  -6  -1   5          1.30          2.81         1.03 o
  -5  -1   5         46.47         47.38         2.47 o
  -4  -1   5         31.67         28.81         2.50 o
  -3  -1   5        122.80        157.96         4.84 o
  -2  -1   5        362.32        423.51         7.20 o
  -1  -1   5         51.16         35.00         1.51 o
   0  -1   5          4.20          1.34         0.48 o
   1  -1   5         25.30         34.91         1.77 o
   2  -1   5          5.58          8.33         0.89 o
   3  -1   5         15.40          8.31         0.91 o
   4  -1   5        165.92        137.27         4.80 o
   5  -1   5        435.93        423.28         9.12 o
   6  -1   5        892.63        889.49        16.90 o
   7  -1   5        643.47        672.66        13.69 o
   8  -1   5        782.13        770.05        14.27 o
   9  -1   5          2.21          1.10         0.80 o
  10  -1   5        406.92        396.39         9.57 o
  11  -1   5        272.22        282.80         8.06 o
 -12   0   5          9.07         12.99         2.77 o
 -11   0   5         45.98         48.01         4.62 o
 -10   0   5         15.26         20.24         3.13 o
  -9   0   5         55.01         45.80         2.89 o
  -8   0   5        113.75         96.98         5.29 o
  -7   0   5          8.76         13.51         1.60 o
  -6   0   5        108.49        104.63         4.22 o
  -5   0   5          0.33          0.73         0.61 o
  -4   0   5        603.87        675.84        28.60 o
  -3   0   5        220.66        235.50         5.76 o
  -2   0   5       1731.32       1838.11        27.33 o
  -1   0   5         89.03         94.40         2.36 o
   0   0   5        524.60        557.36         8.50 o
   1   0   5        619.73        671.99        10.13 o
   2   0   5        751.51        788.43        11.77 o
   3   0   5        399.18        434.17         7.19 o
   4   0   5          0.98          1.05         0.53 o
   5   0   5         96.72         85.33         3.25 o
   6   0   5         44.51         42.74         2.21 o
   7   0   5         14.22         12.32         1.49 o
   8   0   5         10.54          9.26         1.35 o
   9   0   5         16.07         15.93         1.80 o
  10   0   5         90.67         90.02         3.66 o
  11   0   5         15.44         21.93         4.02 o
  12   0   5          0.29         -0.15         1.69 o
 -12   1   5         77.75         60.39         5.13 o
 -11   1   5        134.53        143.67         6.51 o
 -10   1   5        246.78        247.48         8.81 o
  -9   1   5        256.22        251.01         7.64 o
  -8   1   5        221.38        213.81         6.69 o
  -7   1   5        265.24        252.14         9.21 o
  -6   1   5        730.88        711.45        15.59 o
  -5   1   5         66.82         61.62         4.98 o
  -4   1   5          0.03          1.83         0.47 o
  -3   1   5        160.65        173.13         4.55 o
  -2   1   5        151.24        150.75         4.12 o
  -1   1   5          1.09         -0.30         0.30 o
   0   1   5         84.62        105.48         2.47 o
   1   1   5        311.49        315.04         6.41 o
   2   1   5         83.54         79.18         2.12 o
   3   1   5       3956.09       4057.88        65.69 o
   4   1   5         15.05          9.30         0.91 o
   5   1   5         79.11         60.19         2.68 o
   6   1   5        247.87        248.52         5.98 o
   7   1   5        109.97        104.50         3.52 o
   8   1   5        149.75        143.39         4.95 o
   9   1   5         65.39         62.04         4.47 o
  10   1   5        261.88        256.14         9.55 o
  11   1   5          0.07         -0.87         0.87 o
  12   1   5         69.40         61.40         4.57 o
 -12   2   5         45.15         42.37         5.29 o
 -11   2   5          8.92          7.48         1.84 o
 -10   2   5        300.83        297.89        10.26 o
  -9   2   5        102.94        102.91         6.05 o
  -8   2   5        185.97        186.11        11.33 o
  -7   2   5         41.68         38.01         2.48 o
  -6   2   5        183.30        168.55         3.56 o
  -5   2   5        143.90        132.64         3.14 o
  -4   2   5         66.43         60.16         1.92 o
  -3   2   5         31.14         26.11         1.51 o
  -2   2   5        220.43        211.90         5.96 o
  -1   2   5          9.55          8.96         0.64 o
   0   2   5        242.78        276.52         5.00 o
   1   2   5         30.33         30.90         1.17 o
   2   2   5       1629.28       1888.94        26.02 o
   3   2   5        207.09        214.95         4.43 o
   4   2   5        128.46        109.58         3.29 o
   5   2   5         22.79         25.03         1.50 o
   6   2   5        165.96        160.34         4.91 o
   7   2   5          2.39          3.36         0.83 o
   8   2   5         81.18         64.43         2.67 o
   9   2   5         63.06         60.64         3.96 o
  10   2   5        224.82        206.44         8.24 o
  11   2   5          6.83         -0.80         2.35 o
  12   2   5          6.25          6.98         1.95 o
 -11   3   5        110.07        107.57         7.04 o
 -10   3   5        232.43        229.77         8.86 o
  -9   3   5         41.02         40.64         3.27 o
  -8   3   5        522.30        498.59        14.28 o
  -7   3   5        760.61        752.56        15.73 o
  -6   3   5        332.52        322.53         7.85 o
  -5   3   5        102.53        105.72         3.33 o
  -4   3   5        107.55        102.13         3.14 o
  -3   3   5        249.88        256.41         5.06 o
  -2   3   5          8.77         11.35         0.75 o
  -1   3   5         48.26         59.90         1.52 o
   0   3   5         21.11         27.20         1.12 o
   1   3   5        198.06        217.18         3.97 o
   2   3   5         46.84         41.91         1.38 o
   3   3   5         21.09         28.26         1.55 o
   4   3   5        158.37        159.59         6.55 o
   5   3   5         45.16         36.23         1.93 o
   6   3   5        502.53        515.16        11.24 o
   7   3   5          3.22          1.37         0.51 o
   8   3   5          0.11          0.63         0.99 o
   9   3   5        318.80        321.67        10.59 o
  10   3   5        286.46        296.88        10.30 o
  11   3   5         19.49         26.43         3.27 o
  12   3   5        286.16        290.47        12.58 o
 -11   4   5         50.56         51.13         5.50 o
 -10   4   5          0.10         -0.35         1.21 o
  -9   4   5         12.02          7.98         1.76 o
  -8   4   5          6.31         10.84         1.85 o
  -7   4   5        558.49        564.25        12.70 o
  -6   4   5          0.32          0.24         0.62 o
  -5   4   5        240.10        200.01         5.70 o
  -4   4   5         16.56         16.01         1.48 o
  -3   4   5       1851.65       1988.70        31.06 o
  -2   4   5       1878.33       2080.53        27.10 o
  -1   4   5        231.88        228.86         4.28 o
   0   4   5        254.76        270.07         4.41 o
   1   4   5        384.60        416.25         6.82 o
   2   4   5         89.63         97.89         2.89 o
   3   4   5         71.29         49.27         4.17 o
   4   4   5          2.26          1.22         0.58 o
   5   4   5          1.96          1.74         0.66 o
   6   4   5         92.42         93.89         3.15 o
   7   4   5        138.29        136.05         5.72 o
   8   4   5          9.92          7.00         1.55 o
   9   4   5         78.44         67.02         4.23 o
  10   4   5         37.17         39.96         3.41 o
  11   4   5          0.01          0.73         1.18 o
  12   4   5         76.79         84.73        11.20 o
 -11   5   5         38.78         37.01         3.72 o
 -10   5   5        195.94        186.51         5.61 o
  -9   5   5        288.82        265.51         7.58 o
  -8   5   5        280.48        269.02         7.69 o
  -7   5   5         71.65         74.39         3.46 o
  -6   5   5        313.11        277.88         7.57 o
  -5   5   5        837.46        794.35        16.80 o
  -4   5   5         82.52         77.55         3.24 o
  -3   5   5        110.14        104.77         2.97 o
  -2   5   5       1155.10       1205.48        17.47 o
  -1   5   5        253.10        275.29         5.04 o
   0   5   5        170.88        161.61         3.54 o
   1   5   5          0.04          0.87         0.37 o
   2   5   5        945.14        957.95        16.75 o
   3   5   5         12.72          7.21         1.08 o
   4   5   5          0.34          0.07         0.55 o
   5   5   5         23.29         27.28         1.66 o
   6   5   5         19.42         18.41         2.21 o
   7   5   5          1.71          2.62         1.22 o
   8   5   5        257.29        244.34        12.22 o
   9   5   5         14.76          9.45         3.39 o
  10   5   5         20.76         19.76         2.62 o
  11   5   5         54.69         56.16         3.94 o
  12   5   5         39.35         43.36         7.94 o
 -11   6   5         22.91         19.85         4.89 o
 -10   6   5          3.93          1.65         0.93 o
  -9   6   5         42.52         39.60         2.71 o
  -8   6   5        183.59        174.52         6.04 o
  -7   6   5         39.82         33.53         2.44 o
  -6   6   5          2.56          3.10         2.16 o
  -5   6   5         89.62         92.49         4.01 o
  -4   6   5        276.13        289.13         7.78 o
  -3   6   5        147.05        132.84         3.62 o
  -2   6   5          0.04         -0.17         0.40 o
  -1   6   5         45.95         67.70         3.75 o
   0   6   5         77.20         77.60         2.57 o
   1   6   5        311.56        295.13         7.93 o
   2   6   5        968.25        993.77        17.97 o
   3   6   5        139.93        122.12         3.94 o
   4   6   5       1091.32       1107.43        21.75 o
   5   6   5         54.08         46.43         2.56 o
   6   6   5         74.75         78.87         4.25 o
   7   6   5        531.62        527.96        14.78 o
   8   6   5          0.01          0.49         1.11 o
   9   6   5        397.32        387.13        12.23 o
  10   6   5          2.09          0.85         1.34 o
  11   6   5        107.37        113.57         6.01 o
 -10   7   5        107.78        118.87         5.10 o
  -9   7   5         91.36         89.23         4.36 o
  -8   7   5          1.75          0.77         0.91 o
  -7   7   5        102.48        108.35         4.74 o
  -6   7   5        804.90        770.61        17.29 o
  -5   7   5        280.47        251.38         7.45 o
  -4   7   5        119.44        121.29         6.48 o
  -3   7   5         40.51         44.28         2.38 o
  -2   7   5        336.25        325.24         7.50 o
  -1   7   5        832.01        796.59        13.61 o
   0   7   5         12.45         10.77         1.58 o
   1   7   5        293.81        296.16         7.69 o
   2   7   5         65.55         64.04         3.55 o
   3   7   5        428.11        403.66        10.75 o
   4   7   5          0.43          1.49         0.68 o
   5   7   5        113.33        109.42         3.25 o
   6   7   5          8.85         11.59         1.97 o
   7   7   5        113.12        118.76         7.33 o
   8   7   5        173.06        169.44         7.07 o
   9   7   5        375.43        379.36        12.28 o
  10   7   5         34.10         31.01         3.09 o
  11   7   5          6.92          4.03         1.60 o
  -9   8   5          4.05          6.31         2.28 o
  -8   8   5        132.92        135.76         6.94 o
  -7   8   5          5.90          7.47         2.07 o
  -6   8   5         17.10         17.09         2.72 o
  -5   8   5        200.48        182.02         7.37 o
  -4   8   5        153.70        130.77         5.91 o
  -3   8   5         14.88         17.19         1.86 o
  -2   8   5        646.87        658.87        15.11 o
  -1   8   5        991.57       1000.32        20.73 o
   0   8   5       1597.23       1576.56        30.83 o
   1   8   5        136.23        135.08         4.80 o
   2   8   5        275.63        275.56         7.56 o
   3   8   5        568.86        553.46        11.59 o
   4   8   5        267.30        263.44         6.59 o
   5   8   5        623.14        622.16        15.10 o
   6   8   5        450.24        423.21        11.46 o
   7   8   5         18.31         15.43         2.22 o
   8   8   5         19.85         13.56         2.16 o
   9   8   5          3.47          1.94         1.20 o
  10   8   5         33.50         40.36         3.11 o
  11   8   5          6.99          5.80         3.97 o
  -9   9   5         20.27         19.85         4.89 o
  -8   9   5          2.21          1.03         1.32 o
  -7   9   5          0.00         -0.92         1.06 o
  -6   9   5          5.60          9.62         2.22 o
  -5   9   5         49.39         45.26         4.23 o
  -4   9   5         65.60         49.25         3.69 o
  -3   9   5        293.07        288.51         9.83 o
  -2   9   5          7.34         11.40         2.10 o
  -1   9   5         26.68         23.21         3.70 o
   0   9   5        415.54        398.81        10.19 o
   1   9   5        439.51        433.75        10.86 o
   2   9   5        429.40        416.29        10.78 o
   3   9   5         46.71         46.20         3.88 o
   4   9   5         35.41         41.70         3.04 o
   5   9   5        572.67        564.58        16.49 o
   6   9   5          8.32          5.01         1.69 o
   7   9   5         28.65         26.07         3.02 o
   8   9   5         69.28         72.47         4.80 o
   9   9   5          0.62          1.31         1.78 o
  -8  10   5         69.39         65.35        10.38 o
  -7  10   5         87.04         95.55         6.97 o
  -6  10   5         22.20         23.24         3.96 o
  -5  10   5          0.01          1.77         2.60 o
  -3  10   5         89.60         83.22         6.26 o
  -2  10   5          3.38         -0.15         1.30 o
  -1  10   5         10.54         11.34         2.78 o
   0  10   5          1.90          1.95         1.21 o
   1  10   5          7.89          9.87         1.87 o
   2  10   5        745.29        718.42        18.41 o
   3  10   5         17.21         19.52         3.10 o
   4  10   5         20.44         26.07         2.08 o
   5  10   5        118.72        126.80         8.25 o
   6  10   5          6.26         11.37         2.24 o
   7  10   5        196.01        211.10         9.04 o
   8  10   5        183.02        209.35        12.21 o
  -3  11   5        195.62        202.35        10.30 o
  -2  11   5         49.00         48.44         4.62 o
  -1  11   5          1.35         -1.17         1.17 o
   0  11   5         15.77         24.56         3.61 o
   1  11   5         61.36         58.39         3.81 o
   2  11   5         70.43         65.42         3.94 o
   3  11   5         20.37         18.62         2.11 o
   4  11   5          0.14          0.47         0.83 o
   5  11   5          0.27         -0.38         1.24 o
   6  11   5         40.14         37.00         4.46 o
   7  11   5        100.28         95.25         7.01 o
  -3  12   5          5.75          5.55         2.48 o
  -2  12   5          5.68          2.95         1.91 o
  -1  12   5         11.88         13.31         3.15 o
   0  12   5         48.34         49.39         4.68 o
   1  12   5         57.85         55.02         4.75 o
   2  12   5         27.23         23.02         3.14 o
   3  12   5          0.31         -0.50         1.12 o
   4  12   5         37.63         38.65         8.25 o
   5  12   5         68.20         66.49         9.47 o
  -1  13   5         26.01         19.54         6.72 o
   0  13   5         48.85         48.25         8.55 o
   1  13   5         17.44         16.80         6.11 o
   2  13   5          0.00          0.57         1.57 o
   3  13   5          0.38         -0.46         0.79 o
  -3  -9   6          2.50          2.14         2.44 o
  -2  -9   6         32.29         39.73         3.80 o
  -1  -9   6        165.01        185.96         6.56 o
   0  -9   6          0.62          0.60         1.39 o
   1  -9   6         97.23        122.46        12.83 o
  -6  -8   6         12.06          9.16         3.36 o
  -5  -8   6         34.77         32.37         3.74 o
  -4  -8   6        105.32        111.73         7.12 o
  -3  -8   6         26.75         22.33         3.17 o
  -2  -8   6         15.28         14.79         1.51 o
  -1  -8   6         79.59         80.80         6.13 o
   0  -8   6         50.09         52.45         3.39 o
   1  -8   6         65.09         76.20         5.07 o
   2  -8   6         80.45         92.78         5.78 o
   3  -8   6         52.76         61.90         5.16 o
   4  -8   6         22.19         16.56         3.33 o
   5  -8   6        130.43        156.94        11.91 o
  -8  -7   6          5.53          6.72         2.75 o
  -7  -7   6         24.77         29.64         4.58 o
  -6  -7   6          6.09          7.41         2.04 o
  -5  -7   6         12.02         11.75         2.48 o
  -4  -7   6         11.95          7.61         2.26 o
  -3  -7   6          1.05          3.17         2.56 o
  -2  -7   6         57.58         56.17         2.91 o
  -1  -7   6          0.07         -0.79         0.79 o
   0  -7   6        136.82        139.30         5.54 o
   1  -7   6         30.99         31.84         2.72 o
   2  -7   6          2.75          2.24         1.45 o
   3  -7   6          4.31          2.33         1.42 o
   4  -7   6         43.01         41.27         4.18 o
   5  -7   6        138.99        174.33        11.32 o
   6  -7   6          8.21          2.68         3.36 o
  -9  -6   6        153.79        197.25        15.88 o
  -8  -6   6          4.39          2.84         1.33 o
  -7  -6   6        159.78        171.29        15.86 o
  -6  -6   6          7.40          7.47         2.03 o
  -5  -6   6         14.70         17.60         2.93 o
  -4  -6   6         14.53         12.97         2.71 o
  -3  -6   6          1.22          1.12         1.21 o
  -2  -6   6          3.63          2.01         0.87 o
  -1  -6   6         20.23         15.68         1.98 o
   0  -6   6        101.73         90.19         4.16 o
   1  -6   6         49.08         48.93         3.20 o
   2  -6   6         55.38         54.20         4.17 o
   3  -6   6        102.69        108.03         6.06 o
   4  -6   6         32.54         32.47         3.52 o
   5  -6   6        102.62        117.64         8.85 o
   6  -6   6         28.63         32.74         7.02 o
   7  -6   6         15.87         17.58         7.18 o
   8  -6   6         18.03         22.90         4.89 o
 -10  -5   6         25.09         10.69         3.97 o
  -9  -5   6         69.09         67.61         4.24 o
  -8  -5   6         89.91         89.22         9.16 o
  -7  -5   6        486.51        493.35        16.57 o
  -6  -5   6        253.30        223.19         9.37 o
  -5  -5   6        158.12        163.84         7.68 o
  -4  -5   6          9.15          6.82         1.80 o
  -3  -5   6         99.44         93.19         4.80 o
  -2  -5   6        500.33        503.42        22.23 o
  -1  -5   6         39.84         42.05         3.17 o
   0  -5   6         12.91         11.64         1.79 o
   1  -5   6        183.92        175.87         6.57 o
   2  -5   6         32.16         37.93         2.75 o
   3  -5   6        595.58        606.49        17.49 o
   4  -5   6        203.50        206.78         9.27 o
   5  -5   6         29.08         27.64         4.77 o
   6  -5   6        277.57        294.94        11.81 o
   7  -5   6        242.54        258.44        12.32 o
   8  -5   6        243.62        259.38        12.54 o
 -10  -4   6          3.59          3.14         1.17 o
  -9  -4   6          0.85         -0.71         0.82 o
  -8  -4   6        140.21        145.82         6.75 o
  -7  -4   6         18.04         18.80         2.63 o
  -6  -4   6          5.80          7.43         1.85 o
  -5  -4   6         28.61         29.43         2.99 o
  -4  -4   6        261.99        235.95         9.53 o
  -3  -4   6          0.48         -0.17         0.79 o
  -2  -4   6          8.47          3.74         0.99 o
  -1  -4   6        127.03        118.89         4.29 o
   0  -4   6          8.95          8.65         1.48 o
   1  -4   6        156.78        163.27         5.46 o
   2  -4   6         49.86         48.37         2.98 o
   3  -4   6        199.76        215.40         8.35 o
   4  -4   6         12.27          9.33         2.10 o
   5  -4   6        171.39        177.99         7.57 o
   6  -4   6         33.83         40.13         3.62 o
   7  -4   6         54.90         56.97         6.88 o
   8  -4   6        143.91        162.65         7.61 o
   9  -4   6         14.39         13.72         2.50 o
 -11  -3   6         28.59         28.27         3.65 o
 -10  -3   6        104.94        118.18         5.24 o
  -9  -3   6         87.56         93.97         8.09 o
  -8  -3   6         46.87         58.57         3.88 o
  -7  -3   6         69.76         71.30         4.29 o
  -6  -3   6          0.92          0.36         1.06 o
  -5  -3   6        390.73        358.16        12.39 o
  -4  -3   6        108.10        102.07         5.42 o
  -3  -3   6        546.41        544.76        15.96 o
  -2  -3   6         20.48         20.37         1.60 o
  -1  -3   6          5.09          5.73         1.13 o
   0  -3   6         32.14         32.02         2.25 o
   1  -3   6        120.66        115.79         4.32 o
   2  -3   6         65.17         60.55         3.08 o
   3  -3   6         97.25         96.41         4.10 o
   4  -3   6         73.29         70.04         3.57 o
   5  -3   6         26.82         26.28         3.00 o
   6  -3   6         78.04         88.34         5.03 o
   7  -3   6         35.12         35.02         3.50 o
   8  -3   6         26.01         26.56         3.17 o
   9  -3   6          1.19          0.38         1.17 o
  10  -3   6         24.07         22.68         2.70 o
 -11  -2   6         15.21         21.73         2.32 o
 -10  -2   6         90.64         99.01         4.72 o
  -9  -2   6         55.72         57.11         4.17 o
  -8  -2   6         15.70         17.52         3.97 o
  -7  -2   6         88.34         92.60         4.95 o
  -6  -2   6         25.30         27.37         4.12 o
  -5  -2   6       1851.89       1743.40        46.98 o
  -4  -2   6        110.14        108.67         5.42 o
  -3  -2   6        137.67        137.62         3.54 o
  -2  -2   6        298.37        294.13         7.08 o
  -1  -2   6         95.85         99.71         3.51 o
   0  -2   6        504.32        533.11        11.02 o
   1  -2   6        184.06        156.86         4.31 o
   2  -2   6        237.85        237.14         5.30 o
   3  -2   6          0.37          0.17         0.56 o
   4  -2   6          0.31         -0.36         0.65 o
   5  -2   6         16.06         18.59         1.79 o
   6  -2   6          0.27          0.06         0.68 o
   7  -2   6          2.46          2.73         1.04 o
   8  -2   6          1.51          1.98         0.88 o
   9  -2   6         37.13         34.81         4.95 o
  10  -2   6         48.82         49.31         2.96 o
  11  -2   6         96.81        106.03         7.55 o
 -11  -1   6         90.99        119.48         5.47 o
 -10  -1   6          7.46          5.60         1.28 o
  -9  -1   6          0.79         -0.82         0.82 o
  -8  -1   6        203.71        200.06         6.31 o
  -7  -1   6         96.81         96.56         4.36 o
  -6  -1   6        266.69        269.20         8.26 o
  -5  -1   6        837.89        811.56        19.52 o
  -4  -1   6        128.88        131.53         7.03 o
  -3  -1   6          0.04          0.17         0.38 o
  -2  -1   6         94.16         96.50         2.85 o
  -1  -1   6        754.18        770.29        13.94 o
   0  -1   6       1862.35       1955.49        29.72 o
   1  -1   6         90.21         86.83         2.64 o
   2  -1   6          0.59          0.56         0.68 o
   3  -1   6         11.33         10.28         1.28 o
   4  -1   6        111.00        115.64         3.46 o
   5  -1   6        259.22        277.91         6.95 o
   6  -1   6         40.93         42.65         2.39 o
   7  -1   6          3.66          2.15         0.99 o
   8  -1   6        228.81        236.21         6.67 o
   9  -1   6         14.14         15.65         2.54 o
  10  -1   6        304.99        303.02         8.88 o
  11  -1   6         35.29         42.27         2.81 o
 -12   0   6          2.68         -0.61         2.44 o
 -11   0   6         36.66         39.05         4.58 o
 -10   0   6          0.02          0.78         1.01 o
  -9   0   6         17.97         12.28         2.39 o
  -8   0   6         17.73         15.44         2.29 o
  -7   0   6        155.12        150.26         5.19 o
  -6   0   6         38.75         37.41         2.59 o
  -5   0   6         18.75         19.51         1.90 o
  -4   0   6         29.31         29.55         1.16 o
  -3   0   6          0.46          1.44         0.47 o
  -2   0   6        171.08        136.77         3.73 o
  -1   0   6        438.59        432.09         7.92 o
   0   0   6         68.03         60.00         1.81 o
   1   0   6         96.07         80.18         2.23 o
   2   0   6        201.47        210.12         4.21 o
   3   0   6         14.21         13.46         1.11 o
   4   0   6        217.13        195.39         4.64 o
   5   0   6        104.53        108.99         3.72 o
   6   0   6        478.98        468.56        10.14 o
   7   0   6          0.03         -0.29         0.65 o
   8   0   6         66.76         67.07         3.12 o
   9   0   6         37.95         37.52         2.58 o
  10   0   6        188.60        178.99         5.98 o
  11   0   6        128.43        132.21         4.73 o
 -11   1   6        177.35        219.55        10.37 o
 -10   1   6          3.53         -0.28         1.63 o
  -9   1   6         99.41         92.37         4.23 o
  -8   1   6         65.07         50.64         3.93 o
  -7   1   6          0.84          0.93         0.88 o
  -6   1   6        439.86        411.75        10.53 o
  -5   1   6        164.46        185.59         3.96 o
  -4   1   6          2.63          0.91         0.43 o
  -3   1   6        372.16        402.52         8.91 o
  -2   1   6        755.04        727.08        13.01 o
  -1   1   6        208.27        193.03         4.01 o
   0   1   6         71.61         74.53         2.02 o
   1   1   6        126.88        168.04         3.49 o
   2   1   6       2549.70       2704.04        37.11 o
   3   1   6       3065.63       3098.55        42.45 o
   4   1   6         17.15         14.13         1.49 o
   5   1   6        145.89        130.49         3.97 o
   6   1   6        287.67        281.11         7.73 o
   7   1   6         84.31         78.67         3.19 o
   8   1   6         62.83         60.99         3.09 o
   9   1   6         69.88         66.69         3.20 o
  10   1   6          1.28          0.86         0.69 o
  11   1   6         22.59         21.16         3.25 o
 -11   2   6          8.15         10.36         2.24 o
 -10   2   6        113.76        108.79         5.60 o
  -9   2   6          2.60          1.94         1.19 o
  -8   2   6         40.01         44.56         2.92 o
  -7   2   6          4.09          5.11         1.26 o
  -6   2   6         24.58         17.35         1.19 o
  -5   2   6         38.99         39.19         1.86 o
  -4   2   6         76.44         72.04         2.78 o
  -3   2   6       1827.59       1905.11        35.59 o
  -2   2   6         23.64         25.39         2.19 o
  -1   2   6        480.87        504.65         7.89 o
   0   2   6        738.72        762.38        11.38 o
   1   2   6        770.75        864.98        12.78 o
   2   2   6       6349.76       6790.61        90.55 o
   3   2   6        759.63        766.26        11.67 o
   4   2   6         94.97         92.41         5.66 o
   5   2   6        220.09        211.25         5.33 o
   6   2   6         49.88         47.05         2.51 o
   7   2   6        425.92        399.69         9.72 o
   8   2   6        106.16        109.97         4.67 o
   9   2   6         15.16         14.83         1.39 o
  10   2   6        167.03        170.48         7.56 o
  11   2   6         29.20         26.30         3.31 o
 -11   3   6          0.09         -0.01         1.06 o
 -10   3   6          7.59         12.02         2.26 o
  -9   3   6          0.01          0.72         1.06 o
  -8   3   6         30.64         30.04         2.94 o
  -7   3   6         46.76         47.23         2.25 o
  -6   3   6        349.06        364.27         8.01 o
  -5   3   6         12.27          9.32         1.18 o
  -4   3   6          1.31          0.73         0.58 o
  -3   3   6        138.91        130.77         3.76 o
  -2   3   6        305.10        330.50         6.77 o
  -1   3   6        400.35        400.01         6.12 o
   0   3   6         42.44         55.26         1.66 o
   1   3   6         29.52         47.26         1.57 o
   2   3   6       1458.09       1506.76        21.26 o
   3   3   6       1262.60       1333.14        23.04 o
   4   3   6         57.19         48.94         2.39 o
   5   3   6        118.98        109.55         6.13 o
   6   3   6         94.81         77.91         3.19 o
   7   3   6        197.72        190.22         5.56 o
   8   3   6          5.16          5.79         1.50 o
   9   3   6        103.29         99.56         6.44 o
  10   3   6         61.95         57.90         4.14 o
  11   3   6          0.02         -0.07         1.50 o
 -11   4   6        265.50        294.75        11.11 o
 -10   4   6        129.12        122.32         6.28 o
  -9   4   6        198.13        201.91         8.08 o
  -8   4   6        159.59        159.20         5.01 o
  -7   4   6         22.12         22.54         1.87 o
  -6   4   6        547.71        519.09        11.87 o
  -5   4   6         28.04         35.20         2.19 o
  -4   4   6          4.33          4.08         0.93 o
  -3   4   6        225.65        246.93         7.93 o
  -2   4   6        100.70        110.82         2.72 o
  -1   4   6        202.04        212.86         3.97 o
   0   4   6         55.71         48.26         1.49 o
   1   4   6        131.38        127.97         3.44 o
   2   4   6         48.30         34.44         1.76 o
   3   4   6         49.27         49.45         2.41 o
   4   4   6         49.53         39.94         2.56 o
   5   4   6        120.74        114.52         5.51 o
   6   4   6        331.18        313.41         7.82 o
   7   4   6         32.95         30.70         1.84 o
   8   4   6         87.67         88.96         4.78 o
   9   4   6         49.24         52.37         3.72 o
  10   4   6         12.22          9.11         1.97 o
  11   4   6         55.95         57.19         5.16 o
 -11   5   6         68.38         79.40         7.63 o
 -10   5   6         16.96         15.77         3.43 o
  -9   5   6        303.08        302.00         8.25 o
  -8   5   6         78.16         74.45         3.50 o
  -7   5   6         39.45         36.13         2.40 o
  -6   5   6       1284.93       1222.56        24.76 o
  -5   5   6         10.11         18.05         1.96 o
  -4   5   6        138.51        122.11         4.32 o
  -3   5   6         47.89         47.20         3.05 o
  -2   5   6         42.69         43.16         1.80 o
  -1   5   6        249.65        281.53         6.16 o
   0   5   6        495.06        524.95         7.98 o
   1   5   6         63.81         58.45         3.00 o
   2   5   6         96.75         81.01         3.12 o
   3   5   6        356.06        340.17         8.55 o
   4   5   6        772.28        740.04        16.04 o
   5   5   6        386.16        362.87         8.70 o
   6   5   6         63.98         59.20         2.60 o
   7   5   6        131.41        137.48         6.04 o
   8   5   6        104.14        110.72         5.53 o
   9   5   6        297.18        278.55        12.69 o
  10   5   6        180.32        182.49         7.82 o
  11   5   6         69.86         72.67         4.83 o
 -10   6   6          9.52         11.22         2.25 o
  -9   6   6        279.49        273.28         8.13 o
  -8   6   6        127.42        122.81         7.45 o
  -7   6   6          2.12          3.76         1.15 o
  -6   6   6        236.83        248.64         7.89 o
  -5   6   6          1.81          1.42         0.90 o
  -4   6   6        511.71        510.45        11.93 o
  -3   6   6        135.02        131.81         5.60 o
  -2   6   6         15.50         18.12         1.37 o
  -1   6   6         97.34        107.86         2.84 o
   0   6   6        231.31        239.66         5.80 o
   1   6   6         37.99         32.15         1.84 o
   2   6   6         19.43         23.47         1.74 o
   3   6   6         98.30         84.98         3.36 o
   4   6   6        608.32        612.91        13.43 o
   5   6   6        119.76        116.45         4.02 o
   6   6   6        188.05        191.67         5.38 o
   7   6   6         11.91         12.38         2.18 o
   8   6   6        110.56        114.81         8.28 o
   9   6   6        196.33        192.63         7.88 o
  10   6   6         43.00         37.84         8.86 o
  11   6   6         26.38         28.03         3.98 o
 -10   7   6         20.43         20.44         2.95 o
  -9   7   6         34.35         37.01         6.08 o
  -8   7   6         27.91         33.36         3.70 o
  -7   7   6         70.63         70.55         3.75 o
  -6   7   6         74.91         82.23         3.97 o
  -5   7   6          9.16          6.04         1.36 o
  -4   7   6         39.37         39.82         3.89 o
  -3   7   6        121.20        125.75         6.25 o
  -2   7   6        173.51        160.55         5.13 o
  -1   7   6         38.03         35.91         2.40 o
   0   7   6        180.29        177.30        10.53 o
   1   7   6        255.15        244.57         6.23 o
   2   7   6        103.38        107.40         3.68 o
   3   7   6          0.24          1.62         0.79 o
   4   7   6          0.92          1.63         0.78 o
   5   7   6        135.53        145.63         6.21 o
   6   7   6         45.13         45.43         3.43 o
   7   7   6         34.23         31.85         3.14 o
   8   7   6         24.38         25.75         2.89 o
   9   7   6         16.00         12.45         2.32 o
  10   7   6          6.50          5.92         1.67 o
  11   7   6        114.21        142.92        14.35 o
  -9   8   6          3.02          4.37         1.30 o
  -8   8   6        164.81        176.87         7.80 o
  -7   8   6         83.07         69.13         4.58 o
  -6   8   6        185.26        190.05         7.94 o
  -5   8   6        296.19        292.08        10.11 o
  -4   8   6         33.88         25.99         2.96 o
  -3   8   6          5.63          5.85         1.88 o
  -2   8   6        931.86        948.95        20.05 o
  -1   8   6        461.03        470.11        11.91 o
   0   8   6         95.88        105.13         4.30 o
   1   8   6        474.04        468.34        11.30 o
   2   8   6         40.28         33.04         2.15 o
   3   8   6         58.54         64.17         2.90 o
   4   8   6         51.70         48.25         2.45 o
   5   8   6         97.86         97.47         3.88 o
   6   8   6         98.27         94.01         6.55 o
   7   8   6        273.86        279.53         8.96 o
   8   8   6         37.19         36.05         3.38 o
   9   8   6          0.22         -0.38         1.11 o
  10   8   6          0.91          0.28         1.43 o
  -8   9   6        234.00        262.14        10.24 o
  -7   9   6         38.97         35.27         3.57 o
  -6   9   6         56.79         63.25         4.35 o
  -5   9   6         91.31         86.28         5.16 o
  -4   9   6         51.48         56.12         7.36 o
  -3   9   6          3.27          6.78         2.42 o
  -2   9   6        149.88        139.33         6.24 o
  -1   9   6          3.06          3.20         1.47 o
   0   9   6        184.45        183.52         6.11 o
   1   9   6         16.04         14.99         2.05 o
   2   9   6        108.42        111.67         6.22 o
   3   9   6          0.01         -0.59         0.77 o
   4   9   6          0.74          0.15         0.77 o
   5   9   6         66.42         56.86         2.49 o
   6   9   6          7.39          7.21         1.76 o
   7   9   6         66.17         68.98         4.18 o
   8   9   6          3.84          3.85         1.51 o
   9   9   6          9.54         12.46         2.26 o
  -7  10   6          0.18         -0.96         1.29 o
  -6  10   6         57.57         61.27         9.47 o
  -3  10   6        120.21        132.23        10.38 o
  -2  10   6        203.74        217.17        10.30 o
  -1  10   6         17.49         20.16         3.30 o
   0  10   6         25.69         23.46         2.54 o
   1  10   6        113.58        112.71         6.66 o
   2  10   6         14.80         11.70         2.21 o
   3  10   6         62.70         64.61         3.78 o
   4  10   6          0.45          0.96         0.81 o
   5  10   6         86.90         79.57         6.94 o
   6  10   6         42.80         42.70         3.86 o
   7  10   6          3.75          3.64         1.62 o
   8  10   6          0.92         -0.56         2.29 o
  -6  11   6         50.90         50.39         6.11 o
  -3  11   6         10.30          6.11         3.05 o
  -2  11   6         19.58         18.52         3.44 o
  -1  11   6        202.42        205.98         9.98 o
   0  11   6         38.41         36.13         6.72 o
   1  11   6         91.32         86.85         4.75 o
   2  11   6         46.58         39.56         3.21 o
   3  11   6        183.52        186.72         9.32 o
   4  11   6          2.81          1.93         1.49 o
   5  11   6          0.40          0.88         1.69 o
   6  11   6          8.43         11.47         2.93 o
   7  11   6          6.37          1.92         1.52 o
  -3  12   6          4.12          3.66         2.75 o
  -2  12   6          9.66          6.41         3.05 o
  -1  12   6        205.81        226.80        11.01 o
   0  12   6        234.51        246.48        11.37 o
   1  12   6        195.92        199.27        11.15 o
   2  12   6        189.03        196.66        13.81 o
   3  12   6         90.75         97.26         5.86 o
   4  12   6        143.07        147.25         6.74 o
   5  12   6         62.54         58.84        10.38 o
  -1  13   6         39.62         51.30         8.55 o
   0  13   6          3.22          1.53         3.97 o
   1  13   6         13.72          6.11         4.89 o
   2  13   6         62.44         59.57         5.72 o
   3  13   6          1.50          0.61         2.44 o
  -4  -8   7          4.13          6.72         3.36 o
  -3  -8   7        108.60        120.57         7.85 o
  -2  -8   7        141.27        134.79         8.43 o
  -1  -8   7        129.18        132.86        13.46 o
   0  -8   7        132.90        147.99         7.27 o
   1  -8   7          8.30          5.85         1.70 o
   2  -8   7         79.11        110.55        11.60 o
  -6  -7   7          0.64          3.36         3.05 o
  -5  -7   7          0.08          0.07         1.37 o
  -4  -7   7         41.10         32.93         6.72 o
  -3  -7   7        116.19        104.06         7.94 o
  -2  -7   7         19.81         14.09         1.72 o
  -1  -7   7          1.11          2.09         2.46 o
   0  -7   7          1.07         -0.14         1.28 o
   1  -7   7          0.06         -1.14         1.14 o
   2  -7   7          1.54          1.05         1.42 o
   3  -7   7         17.36          9.36         3.65 o
   4  -7   7         40.24         38.63         3.78 o
   5  -7   7          3.18          3.05         2.44 o
  -8  -6   7          2.06          2.75         2.44 o
  -7  -6   7        174.80        206.13        18.63 o
  -6  -6   7          0.04         -0.76         2.60 o
  -5  -6   7         37.10         31.56         3.50 o
  -4  -6   7         49.46         49.47         4.40 o
  -3  -6   7        124.36        110.66         6.97 o
  -2  -6   7         87.30        107.16         6.26 o
  -1  -6   7         39.79         40.52         2.70 o
   0  -6   7        217.30        213.70         7.13 o
   1  -6   7         76.79         83.76         4.30 o
   2  -6   7         74.00         79.90         5.73 o
   3  -6   7         40.02         35.02         3.62 o
   4  -6   7          0.11          0.65         1.42 o
   5  -6   7         39.78         30.99         5.39 o
   6  -6   7          1.02          1.59         2.44 o
  -9  -5   7         16.44         23.82         6.11 o
  -8  -5   7          0.71          1.22         1.06 o
  -7  -5   7          1.88         -1.39         1.53 o
  -6  -5   7          0.07          0.92         1.02 o
  -5  -5   7          0.74          0.92         1.30 o
  -4  -5   7         43.70         47.17         4.01 o
  -3  -5   7         21.01         19.95         3.22 o
  -2  -5   7        263.65        234.17         7.59 o
  -1  -5   7        302.84        288.76         8.21 o
   0  -5   7        352.32        316.01         8.91 o
   1  -5   7         43.85         46.97         3.44 o
   2  -5   7        266.04        269.20        13.27 o
   3  -5   7          0.05         -0.26         1.21 o
   4  -5   7        182.90        177.82         8.07 o
   5  -5   7        233.56        246.42        13.25 o
   6  -5   7         52.30         46.00         5.56 o
   7  -5   7        281.14        306.57        11.81 o
   8  -5   7          8.76          5.95         2.13 o
  -9  -4   7          0.34         -0.92         1.68 o
  -8  -4   7          0.32          0.51         1.09 o
  -7  -4   7          0.27          2.44         2.14 o
  -6  -4   7         15.00         11.72         4.73 o
  -5  -4   7          9.33          5.26         1.75 o
  -4  -4   7        436.61        405.36        14.67 o
  -3  -4   7         78.08         65.99         2.73 o
  -2  -4   7        194.59        179.07         6.16 o
  -1  -4   7        194.42        187.55         7.36 o
   0  -4   7         19.41         23.49         2.21 o
   1  -4   7         75.48         87.87         4.01 o
   2  -4   7         48.55         58.40         3.36 o
   3  -4   7        121.21        118.16         8.78 o
   4  -4   7        428.95        468.70        14.62 o
   5  -4   7         12.51         11.18         3.13 o
   6  -4   7         56.69         65.14         4.58 o
   7  -4   7        188.31        211.92         9.64 o
   8  -4   7          3.10          3.60         1.66 o
   9  -4   7          1.53          5.80         3.66 o
 -10  -3   7         95.52         98.48         7.02 o
  -9  -3   7        176.83        176.91         7.95 o
  -8  -3   7        227.89        230.71        13.74 o
  -7  -3   7        132.34        137.65         6.61 o
  -6  -3   7        379.11        329.84        12.17 o
  -5  -3   7         26.24         22.85         2.99 o
  -4  -3   7          0.10         -0.95         0.95 o
  -3  -3   7          9.74         12.11         1.30 o
  -2  -3   7        228.16        218.90         6.94 o
  -1  -3   7         94.23         83.49         3.48 o
   0  -3   7        264.85        243.47         6.96 o
   1  -3   7        179.72        160.22         5.44 o
   2  -3   7        182.98        177.69         5.95 o
   3  -3   7        460.75        426.59        13.07 o
   4  -3   7        230.18        230.48         9.92 o
   5  -3   7          0.19         -0.56         1.45 o
   6  -3   7         70.85         71.84         4.72 o
   7  -3   7         52.85         60.56         4.44 o
   8  -3   7         21.70         19.28         3.09 o
   9  -3   7         67.54         78.12         9.92 o
  10  -3   7          0.39         -0.92         2.44 o
 -10  -2   7          3.59          6.81         1.78 o
  -9  -2   7         31.31         31.28         2.85 o
  -8  -2   7         81.39         70.25         4.57 o
  -7  -2   7          5.28          3.49         1.47 o
  -6  -2   7        125.52        102.89         7.79 o
  -5  -2   7         82.21         70.27         4.52 o
  -4  -2   7        396.30        352.94        12.54 o
  -3  -2   7         72.58         72.52         3.14 o
  -2  -2   7          2.92          1.39         0.80 o
  -1  -2   7         36.94         37.64         2.20 o
   0  -2   7        150.22        150.87         4.91 o
   1  -2   7        129.46        119.50         4.36 o
   2  -2   7          5.70          3.59         1.14 o
   3  -2   7        514.77        509.96        12.16 o
   4  -2   7         13.47         17.12         2.16 o
   5  -2   7         56.06         63.77         5.48 o
   6  -2   7          6.03          4.89         1.70 o
   7  -2   7        141.01        154.45         6.96 o
   8  -2   7         46.52         50.76         4.62 o
   9  -2   7          5.52          1.70         1.47 o
  10  -2   7         33.13         35.53         4.12 o
 -11  -1   7         88.86        100.88         8.82 o
 -10  -1   7          0.83          1.00         1.03 o
  -9  -1   7        121.81        135.48         6.09 o
  -8  -1   7         24.86         23.14         3.73 o
  -7  -1   7         56.04         55.06         3.22 o
  -6  -1   7        107.49        110.29         4.78 o
  -5  -1   7         51.72         50.97         3.03 o
  -4  -1   7        635.57        643.68        16.77 o
  -3  -1   7         69.46         66.51         2.75 o
  -2  -1   7          5.85          7.14         1.10 o
  -1  -1   7        249.32        255.98         5.89 o
   0  -1   7         94.09         90.23         3.06 o
   1  -1   7         52.24         51.16         5.70 o
   2  -1   7          2.48          2.17         0.68 o
   3  -1   7         61.15         57.53         4.23 o
   4  -1   7        117.17        117.88         4.11 o
   5  -1   7        102.59        109.44         4.58 o
   6  -1   7        264.80        277.42         9.43 o
   7  -1   7        264.81        256.24         7.19 o
   8  -1   7        366.48        372.29         9.34 o
   9  -1   7        132.30        128.60         5.28 o
  10  -1   7        161.94        162.25        13.39 o
  11  -1   7         50.46         46.25         5.04 o
 -11   0   7        140.32        162.73        10.72 o
 -10   0   7         13.78         15.91         2.08 o
  -9   0   7         32.76         31.50         2.47 o
  -8   0   7        229.46        213.24         6.93 o
  -7   0   7        159.60        155.82         6.09 o
  -6   0   7        142.80        134.82         5.42 o
  -5   0   7         54.09         49.08         2.99 o
  -4   0   7         61.24         58.37         2.32 o
  -3   0   7        243.04        281.27         6.91 o
  -2   0   7         80.34         85.43         3.14 o
  -1   0   7        113.77        110.23         5.86 o
   0   0   7        178.77        153.68         4.58 o
   1   0   7        120.47        116.72         3.25 o
   2   0   7        210.95        238.43         5.29 o
   3   0   7         24.35         22.04         1.45 o
   4   0   7         64.96         57.23         3.56 o
   5   0   7        259.58        250.12         6.47 o
   6   0   7         45.40         50.70         2.96 o
   7   0   7         58.79         59.68         4.20 o
   8   0   7          2.77          3.94         1.19 o
   9   0   7          7.30          8.19         1.43 o
  10   0   7         22.34         25.80         2.54 o
  11   0   7         28.49         30.16         2.53 o
 -11   1   7         16.46         15.20         2.40 o
 -10   1   7        167.54        161.33         6.25 o
  -9   1   7        166.88        168.46         6.22 o
  -8   1   7        539.57        546.06        20.03 o
  -7   1   7         17.23         18.66         2.16 o
  -6   1   7        147.39        149.33        12.23 o
  -5   1   7       1096.67       1081.75        21.25 o
  -4   1   7        235.46        232.89         6.04 o
  -3   1   7        199.21        178.67         5.05 o
  -2   1   7        529.88        542.50        23.32 o
  -1   1   7        196.80        201.10         6.79 o
   0   1   7         55.19         49.69         1.87 o
   1   1   7        107.23        102.26         2.92 o
   2   1   7        215.35        203.52         5.10 o
   3   1   7         25.41         18.00         1.34 o
   4   1   7        485.43        484.83        10.17 o
   5   1   7        360.42        363.59         8.31 o
   6   1   7          6.13          7.16         1.26 o
   7   1   7        264.86        262.22         7.56 o
   8   1   7         48.64         49.11         3.75 o
   9   1   7         56.19         57.92         3.15 o
  10   1   7         32.61         30.10         2.23 o
  11   1   7         15.04         14.68         2.77 o
 -11   2   7          2.40          2.25         1.40 o
 -10   2   7          1.62         -0.52         1.03 o
  -9   2   7         38.27         41.30         2.92 o
  -8   2   7        134.85        135.52         5.37 o
  -7   2   7        260.02        244.54         7.53 o
  -6   2   7        128.15        135.33         5.04 o
  -5   2   7        211.16        202.90         5.57 o
  -4   2   7        154.25        151.28         4.59 o
  -3   2   7        235.69        214.67         7.01 o
  -2   2   7        417.16        424.94        12.91 o
  -1   2   7        123.68        113.69         3.36 o
   0   2   7        111.88         96.46         2.48 o
   1   2   7        160.97        160.61         3.50 o
   2   2   7       1903.84       1940.62        29.71 o
   3   2   7       1191.23       1222.58        20.71 o
   4   2   7         34.87         33.02         1.88 o
   5   2   7         38.18         41.43         2.87 o
   6   2   7         11.60         12.03         1.62 o
   7   2   7         16.07         15.82         2.07 o
   8   2   7          3.70          2.57         1.06 o
   9   2   7          1.22          0.92         0.82 o
  10   2   7          0.89         -0.84         0.84 o
  11   2   7         49.78         46.02         3.96 o
 -11   3   7         36.46         47.24         5.02 o
 -10   3   7          4.28          0.40         1.17 o
  -9   3   7         12.76         13.41         2.58 o
  -8   3   7          5.74          8.75         1.70 o
  -7   3   7         51.13         50.50         2.16 o
  -6   3   7        363.51        365.70         8.23 o
  -5   3   7         48.41         52.60         2.38 o
  -4   3   7        253.08        242.87         5.94 o
  -3   3   7         92.84         90.42         5.47 o
  -2   3   7        151.20        151.05         6.91 o
  -1   3   7         71.14         60.26         2.34 o
   0   3   7         11.52          6.54         0.75 o
   1   3   7        109.64         95.35         3.22 o
   2   3   7       1006.14       1035.99        15.38 o
   3   3   7        221.41        205.28         5.70 o
   4   3   7          7.35          8.24         1.32 o
   5   3   7         44.07         50.03         2.67 o
   6   3   7         40.51         35.40         2.29 o
   7   3   7        147.35        140.60         4.83 o
   8   3   7         24.22         20.80         3.10 o
   9   3   7          4.68          4.68         0.96 o
  10   3   7         19.80         16.61         2.68 o
  11   3   7        181.03        169.70         8.01 o
 -10   4   7         47.54         47.10         3.86 o
  -9   4   7          8.77          6.97         1.79 o
  -8   4   7          0.01         -0.53         0.65 o
  -7   4   7        146.36        142.18         4.79 o
  -6   4   7        657.32        668.12        18.63 o
  -5   4   7        316.66        315.61         7.46 o
  -4   4   7        227.89        223.97         5.76 o
  -3   4   7        125.83        123.67         5.50 o
  -2   4   7        928.88        997.56        16.36 o
  -1   4   7       1841.31       1925.58        27.06 o
   0   4   7        170.83        166.78         3.58 o
   1   4   7       1211.95       1252.89        19.72 o
   2   4   7        185.32        184.52         5.79 o
   3   4   7         44.26         31.92         2.01 o
   4   4   7         40.44         39.63         2.30 o
   5   4   7         90.08         81.47         3.41 o
   6   4   7        427.86        375.58         9.27 o
   7   4   7         43.02         41.45         2.34 o
   8   4   7          1.88          1.65         0.73 o
   9   4   7         11.60          8.06         1.89 o
  10   4   7         11.56          7.57         1.89 o
  11   4   7          4.15          3.46         1.52 o
 -10   5   7         25.50         29.68         3.55 o
  -9   5   7          3.37          2.13         0.76 o
  -8   5   7         42.88         40.05         2.53 o
  -7   5   7         45.48         42.94         2.75 o
  -6   5   7        112.34         99.31         4.05 o
  -5   5   7        218.37        201.63         6.12 o
  -4   5   7         24.80         27.88         2.09 o
  -3   5   7          2.15          0.86         0.70 o
  -2   5   7         17.02         13.60         1.31 o
  -1   5   7         74.48         63.75         2.08 o
   0   5   7        117.47         98.11         2.48 o
   1   5   7          8.87          7.07         1.03 o
   2   5   7          0.11          0.49         0.60 o
   3   5   7         64.94         61.61         4.85 o
   4   5   7        277.51        268.53         7.16 o
   5   5   7         42.18         50.10         2.60 o
   6   5   7        168.39        171.57         5.34 o
   7   5   7         16.09         16.33         1.94 o
   8   5   7          3.95          2.62         1.48 o
   9   5   7         22.10         18.69         2.73 o
  10   5   7          2.89          1.56         2.31 o
  11   5   7         30.11         26.30         3.46 o
 -10   6   7         71.03         69.84         3.14 o
  -9   6   7         24.25         21.20         2.60 o
  -8   6   7          0.64          0.11         1.10 o
  -7   6   7         48.11         44.54         2.92 o
  -6   6   7         30.74         29.69         2.44 o
  -5   6   7        144.17        135.73         7.45 o
  -4   6   7         47.37         53.94         2.99 o
  -3   6   7         81.99         87.83         3.71 o
  -2   6   7        229.29        220.90         5.66 o
  -1   6   7         97.61         97.47         3.30 o
   0   6   7         67.37         65.42         2.44 o
   1   6   7         28.80         21.82         1.88 o
   2   6   7         17.00         20.24         1.91 o
   3   6   7        204.09        190.17         5.78 o
   4   6   7       1003.36        986.08        20.34 o
   5   6   7        312.48        305.46         9.40 o
   6   6   7         69.73         66.43         3.10 o
   7   6   7         25.48         21.65         1.85 o
   8   6   7         22.06         19.62         2.96 o
   9   6   7        290.64        285.03        10.41 o
  10   6   7         56.34         59.47         4.33 o
  11   6   7         28.72         27.48         7.02 o
 -10   7   7         59.79         51.61         6.41 o
  -9   7   7        152.53        163.62         6.13 o
  -8   7   7          2.51          2.86         1.11 o
  -7   7   7         78.45         77.33         3.98 o
  -6   7   7          1.50          1.53         1.08 o
  -5   7   7         86.17         86.16         3.99 o
  -4   7   7         90.30         91.19         4.06 o
  -3   7   7          3.23          1.54         1.17 o
  -2   7   7          1.11          0.92         1.06 o
  -1   7   7          2.33          1.58         1.00 o
   0   7   7        189.76        200.98         6.55 o
   1   7   7         52.10         45.80         3.60 o
   2   7   7         27.32         30.16         2.00 o
   3   7   7         88.74         91.20         3.49 o
   4   7   7          6.68          8.40         1.63 o
   5   7   7          6.07          5.46         1.13 o
   6   7   7         62.41         59.80         3.44 o
   7   7   7        119.37        122.69         6.12 o
   8   7   7         14.77         15.18         2.70 o
   9   7   7        230.86        256.68         9.95 o
  10   7   7         60.96         67.05         4.76 o
  -9   8   7        154.18        171.55        10.89 o
  -8   8   7         51.21         43.94         3.77 o
  -7   8   7        195.19        193.96         8.18 o
  -6   8   7         60.32         55.88         3.95 o
  -5   8   7         11.24          9.24         2.09 o
  -4   8   7         47.21         46.40         3.52 o
  -3   8   7         76.80         82.96         5.78 o
  -2   8   7        182.68        186.67         7.05 o
  -1   8   7        509.04        527.90        14.67 o
   0   8   7       1547.20       1632.37        32.20 o
   1   8   7        667.64        663.74        15.03 o
   2   8   7        344.26        336.62         8.16 o
   3   8   7        341.82        356.79        10.85 o
   4   8   7        217.74        212.12         6.01 o
   5   8   7         39.06         34.86         2.14 o
   6   8   7         96.86         95.48         3.33 o
   7   8   7        249.05        247.62         9.53 o
   8   8   7          6.48          4.89         1.89 o
   9   8   7         37.62         41.57         3.91 o
  10   8   7         28.89         30.51         5.78 o
  -8   9   7         40.58         48.59         3.86 o
  -7   9   7         15.87         16.55         3.11 o
  -6   9   7         36.15         39.10         4.32 o
  -5   9   7         92.00         89.16         8.64 o
  -4   9   7        111.25        117.43         7.34 o
  -3   9   7        135.76        157.85        13.13 o
  -2   9   7        473.42        507.44        18.00 o
  -1   9   7        148.33        156.24         6.68 o
   0   9   7         99.00        107.71         5.34 o
   1   9   7        425.15        428.57        14.15 o
   2   9   7          1.02          2.08         1.10 o
   3   9   7         64.38         66.93         3.19 o
   4   9   7         30.30         33.31         2.30 o
   5   9   7          3.90          2.41         1.01 o
   6   9   7         39.32         41.03         3.80 o
   7   9   7        245.47        257.48         8.91 o
   8   9   7         33.75         38.70         3.30 o
   9   9   7         39.92         38.98         4.19 o
  -7  10   7         94.12        101.83         6.82 o
  -6  10   7         51.09         64.89         5.60 o
  -5  10   7         55.04         61.64         5.35 o
  -4  10   7         17.22         21.99         5.80 o
  -3  10   7         95.29        109.02        10.69 o
  -2  10   7          6.94          3.21         2.29 o
  -1  10   7          0.03         -0.82         1.08 o
   0  10   7          8.84          7.10         2.43 o
   1  10   7        401.53        401.94        10.87 o
   2  10   7         28.43         25.83         2.52 o
   3  10   7         13.18         13.10         1.93 o
   4  10   7          1.65          3.27         1.04 o
   5  10   7          1.15          1.86         1.13 o
   6  10   7          1.26          1.49         1.44 o
   7  10   7        114.56        134.79         8.29 o
   8  10   7         12.70          4.62         3.52 o
  -6  11   7         71.70         88.26         8.55 o
  -2  11   7         43.65         58.02         6.72 o
  -1  11   7          9.82          8.86         3.05 o
   0  11   7         15.97         17.22         3.37 o
   1  11   7          0.25         -0.07         2.29 o
   2  11   7          1.44          1.18         1.08 o
   3  11   7          2.61          1.65         1.34 o
   4  11   7          7.14          7.64         1.52 o
   5  11   7          0.31         -0.08         1.57 o
   6  11   7         13.24         13.43         2.57 o
   7  11   7         13.14         12.57         2.55 o
  -3  12   7          1.31          0.00         1.83 o
  -2  12   7         30.46         26.57         5.80 o
  -1  12   7        113.15        115.74         9.77 o
   0  12   7         92.87         93.33         6.46 o
   1  12   7         14.16         15.74         5.80 o
   2  12   7          3.34          2.40         1.39 o
   3  12   7          4.61          5.32         1.55 o
   4  12   7          0.32         -1.42         1.54 o
   5  12   7          8.90          8.41         6.41 o
   0  13   7         23.54         21.38         6.72 o
   1  13   7        173.76        191.75        17.10 o
   2  13   7         72.51         76.35        10.38 o
   3  13   7         59.67         58.33         7.33 o
  -4  -7   8         17.99         19.85         5.80 o
  -3  -7   8         72.99         70.67         5.94 o
  -2  -7   8         64.82         69.06         3.48 o
  -1  -7   8         32.66         35.69         2.99 o
   0  -7   8          4.79          5.89         1.45 o
   1  -7   8          2.53          2.34         1.39 o
   2  -7   8          0.93          1.91         1.32 o
   3  -7   8         54.87         57.24         6.87 o
  -6  -6   8         76.73         71.46         9.47 o
  -5  -6   8         56.38         54.38         4.84 o
  -4  -6   8         49.29         39.22         4.25 o
  -3  -6   8        381.93        383.57        15.48 o
  -2  -6   8         60.20         62.51         5.81 o
  -1  -6   8         20.94         18.78         2.43 o
   0  -6   8          0.02         -0.92         0.92 o
   1  -6   8          0.08         -1.06         1.06 o
   2  -6   8          2.64          3.39         1.52 o
   3  -6   8          6.56          2.99         2.29 o
   4  -6   8          1.90          2.38         1.67 o
   5  -6   8        103.51        127.37         9.28 o
  -7  -5   8         54.81         65.81         5.08 o
  -6  -5   8         65.68         67.75         5.13 o
  -5  -5   8         83.18         86.93         7.02 o
  -4  -5   8         27.04         23.73         5.50 o
  -3  -5   8         15.27         16.33         3.08 o
  -2  -5   8          4.71          5.62         1.25 o
  -1  -5   8         15.77         16.17         2.52 o
   0  -5   8        133.06        138.19         5.95 o
   1  -5   8         10.94          8.96         1.78 o
   2  -5   8         55.88         67.68         6.59 o
   3  -5   8         23.66         19.86         3.07 o
   4  -5   8          6.36          4.46         1.87 o
   5  -5   8         19.90         12.50         4.43 o
   6  -5   8          0.74         -0.76         1.51 o
  -8  -4   8          2.08          4.28         2.60 o
  -7  -4   8         19.73         25.84         3.18 o
  -6  -4   8          4.15          3.82         1.69 o
  -5  -4   8          4.59          5.38         2.60 o
  -4  -4   8        172.33        160.13         8.28 o
  -3  -4   8          3.83          2.32         1.11 o
  -2  -4   8         15.41         15.67         2.05 o
  -1  -4   8        199.95        184.99         6.87 o
   0  -4   8        412.85        390.40        11.64 o
   1  -4   8        180.07        175.99         6.27 o
   2  -4   8         86.83         79.19         4.89 o
   3  -4   8          9.16         11.71         2.51 o
   4  -4   8         88.68         83.64         5.28 o
   5  -4   8         56.59         63.74         6.25 o
   6  -4   8         75.45         67.46         6.58 o
   7  -4   8        246.59        257.36        10.55 o
   8  -4   8         62.30         80.86        10.08 o
  -9  -3   8         38.31         32.94         4.28 o
  -8  -3   8         81.95         85.29         5.46 o
  -7  -3   8         91.42         90.55         5.64 o
  -6  -3   8          7.93         12.43         2.35 o
  -5  -3   8         66.90         61.88         4.57 o
  -4  -3   8        306.27        279.85        14.05 o
  -3  -3   8        105.56         95.07         3.87 o
  -2  -3   8         72.18         70.02         5.52 o
  -1  -3   8        252.99        237.26         9.79 o
   0  -3   8         15.15         19.81         3.26 o
   1  -3   8        220.14        226.44         7.01 o
   2  -3   8         12.23         10.95         2.14 o
   3  -3   8         40.47         44.43         3.72 o
   4  -3   8        113.25        121.29         6.23 o
   5  -3   8         22.61         15.67         3.77 o
   6  -3   8        108.79        118.69         6.35 o
   7  -3   8         34.74         34.26         4.02 o
   8  -3   8          2.33          2.91         2.12 o
   9  -3   8          9.76          9.77         3.66 o
  -9  -2   8          8.45          8.64         2.03 o
  -8  -2   8         17.29         14.44         3.05 o
  -7  -2   8          1.40          0.89         1.22 o
  -6  -2   8         74.67         70.37         4.68 o
  -5  -2   8        228.90        224.77         9.53 o
  -4  -2   8         84.80         77.25         5.03 o
  -3  -2   8        134.89        130.51         4.71 o
  -2  -2   8        135.32        123.19         4.90 o
  -1  -2   8        107.11        107.63         5.93 o
   0  -2   8        204.31        210.10         7.54 o
   1  -2   8          5.06          6.20         1.32 o
   2  -2   8        136.95        154.50         7.62 o
   3  -2   8        395.39        400.80        12.55 o
   4  -2   8        132.90        142.94         6.52 o
   5  -2   8          0.04          0.18         1.11 o
   6  -2   8          3.46          3.30         2.82 o
   7  -2   8          6.62          4.53         1.62 o
   8  -2   8          1.55         -1.02         1.32 o
   9  -2   8          0.02          0.87         1.24 o
 -10  -1   8          3.67          1.55         1.22 o
  -9  -1   8          4.42          3.67         1.49 o
  -8  -1   8         10.81         13.25         5.19 o
  -7  -1   8          0.16         -0.67         1.06 o
  -6  -1   8          0.00          0.00         1.17 o
  -5  -1   8        115.94        116.13         6.15 o
  -4  -1   8         14.17         14.52         1.30 o
  -3  -1   8        106.14         99.98         5.72 o
  -2  -1   8         38.01         36.45         2.48 o
  -1  -1   8         39.54         48.33         3.01 o
   0  -1   8        584.60        552.67        12.46 o
   1  -1   8          0.49          1.45         0.79 o
   2  -1   8         96.34         93.93         3.51 o
   3  -1   8         53.72         45.08         2.88 o
   4  -1   8         45.57         46.76         2.96 o
   5  -1   8          2.28          0.43         0.93 o
   6  -1   8          0.03         -0.51         0.88 o
   7  -1   8         31.24         33.32         2.79 o
   8  -1   8         34.58         40.20         4.73 o
   9  -1   8         42.44         45.31         6.00 o
  10  -1   8          5.54          0.00         3.05 o
 -10   0   8          2.54          2.60         1.53 o
  -9   0   8         26.16         23.73         2.37 o
  -8   0   8         21.99         20.48         2.24 o
  -7   0   8        222.81        210.69         7.66 o
  -6   0   8          1.16          1.09         0.99 o
  -5   0   8          5.92          7.39         1.62 o
  -4   0   8        138.63        138.94         4.29 o
  -3   0   8         31.69         27.01         3.48 o
  -2   0   8         14.94         16.34         1.60 o
  -1   0   8          9.27         12.89         1.55 o
   0   0   8         61.19         56.08         2.44 o
   1   0   8         92.91         85.16         4.48 o
   2   0   8        185.34        172.46         4.41 o
   3   0   8        190.61        194.24         5.47 o
   4   0   8         82.54         78.61         3.81 o
   5   0   8         37.17         38.28         2.73 o
   6   0   8        263.15        264.16         7.18 o
   7   0   8        155.37        149.23         5.62 o
   8   0   8        141.63        148.68         5.99 o
   9   0   8        220.91        226.21         8.74 o
  10   0   8         23.88         16.08         2.97 o
 -11   1   8         17.30         33.59         6.11 o
 -10   1   8         62.52         66.34         5.22 o
  -9   1   8         64.90         76.64         8.13 o
  -8   1   8         66.96         62.91         3.75 o
  -7   1   8         52.99         53.34         3.22 o
  -6   1   8         10.68          5.80         1.60 o
  -5   1   8        168.29        163.73         4.72 o
  -4   1   8         78.97         71.29         2.95 o
  -3   1   8        161.98        180.88         5.36 o
  -2   1   8          0.00          0.34         0.75 o
  -1   1   8        235.48        240.94        11.55 o
   0   1   8         18.73         15.80         1.48 o
   1   1   8         80.35         77.22         2.69 o
   2   1   8        210.70        206.34         4.88 o
   3   1   8        511.94        499.75        10.51 o
   4   1   8        762.65        776.04        15.15 o
   5   1   8         77.70         77.47         3.26 o
   6   1   8        191.64        184.91         7.85 o
   7   1   8         96.18         98.95         4.29 o
   8   1   8        112.10        111.58         4.71 o
   9   1   8        105.79         99.78         4.45 o
  10   1   8          8.81          6.04         1.59 o
  11   1   8        117.10        123.79         5.95 o
 -10   2   8         29.98         30.90         2.91 o
  -9   2   8         86.40         87.40         4.44 o
  -8   2   8        385.22        366.10        13.10 o
  -7   2   8        326.77        320.46         9.30 o
  -6   2   8          4.16          4.03         0.74 o
  -5   2   8        309.65        296.66         8.55 o
  -4   2   8        101.15         99.93         3.73 o
  -3   2   8          1.92          4.28         1.00 o
  -2   2   8         89.86         93.82         3.92 o
  -1   2   8          0.96          0.49         0.65 o
   0   2   8         25.31         19.13         1.56 o
   1   2   8         49.14         57.34         2.15 o
   2   2   8          0.03          0.28         0.55 o
   3   2   8        295.22        299.08         6.40 o
   4   2   8        405.28        415.63        11.03 o
   5   2   8         42.89         40.17         2.56 o
   6   2   8          0.02          0.34         0.81 o
   7   2   8         53.23         57.08         3.23 o
   8   2   8         29.75         30.57         2.53 o
   9   2   8        111.07        108.17         6.48 o
  10   2   8         28.48         28.72         3.48 o
  11   2   8        168.13        175.27        10.73 o
 -10   3   8         25.31         24.35         3.40 o
  -9   3   8        210.50        208.88         8.48 o
  -8   3   8        177.32        179.69         7.14 o
  -7   3   8         14.41         12.54         1.20 o
  -6   3   8         47.15         43.37         2.57 o
  -5   3   8        122.91        131.73         4.15 o
  -4   3   8         63.39         62.49         2.91 o
  -3   3   8         92.46         82.18         3.42 o
  -2   3   8          1.68          2.90         0.88 o
  -1   3   8         10.59         14.37         1.61 o
   0   3   8         18.33         21.06         1.54 o
   1   3   8          3.32          4.75         0.73 o
   2   3   8        154.10        160.05         4.06 o
   3   3   8        413.12        437.43        10.37 o
   4   3   8         70.38         72.89         3.35 o
   5   3   8         64.57         61.19         3.78 o
   6   3   8          2.81          3.24         1.08 o
   7   3   8         99.67         92.13         3.97 o
   8   3   8          5.44          2.26         1.05 o
   9   3   8          1.14          2.27         0.86 o
  10   3   8         21.79         24.55         2.87 o
  11   3   8        108.50        106.27         9.47 o
 -10   4   8         31.62         28.13         3.67 o
  -9   4   8        143.99        140.12         6.92 o
  -8   4   8          1.41          0.35         0.65 o
  -7   4   8        103.13        107.07         3.83 o
  -6   4   8        458.66        455.96        10.11 o
  -5   4   8        227.36        222.57         6.02 o
  -4   4   8         13.36         13.39         1.65 o
  -3   4   8          0.59          0.33         0.67 o
  -2   4   8        264.56        263.95         7.41 o
  -1   4   8         37.18         37.92         1.99 o
   0   4   8          4.30          3.14         0.84 o
   1   4   8         30.95         26.13         1.87 o
   2   4   8          0.15          0.11         0.58 o
   3   4   8         87.88         92.98         4.98 o
   4   4   8         74.30         74.62         3.40 o
   5   4   8          1.05          1.19         0.78 o
   6   4   8         10.94         11.34         1.70 o
   7   4   8        103.23        102.90         4.12 o
   8   4   8          6.82          6.11         1.16 o
   9   4   8          1.32         -0.47         0.84 o
  10   4   8         29.11         29.35         6.70 o
  11   4   8        121.38        122.76        10.08 o
 -10   5   8         11.89          7.81         3.41 o
  -9   5   8         27.79         32.27         4.23 o
  -8   5   8         74.29         67.13         3.24 o
  -7   5   8        100.12         97.36         4.12 o
  -6   5   8        628.63        615.27        14.22 o
  -5   5   8          5.97          5.81         1.15 o
  -4   5   8        350.66        338.63         8.07 o
  -3   5   8         19.12         15.85         1.61 o
  -2   5   8        287.54        276.34         9.57 o
  -1   5   8        767.66        785.44        13.46 o
   0   5   8         59.13         54.61         4.26 o
   1   5   8          4.74          4.00         0.95 o
   2   5   8          0.58          0.00         0.62 o
   3   5   8          5.05          6.25         1.54 o
   4   5   8         93.30         85.83         3.66 o
   5   5   8        112.82         92.52         3.83 o
   6   5   8         12.44          7.98         1.63 o
   7   5   8         97.09         87.61         3.76 o
   8   5   8        105.21         97.88         3.79 o
   9   5   8        118.81        109.06         5.99 o
  10   5   8         59.43         55.39         4.39 o
 -10   6   8          5.02          5.80         3.05 o
  -9   6   8         65.72         65.93         3.42 o
  -8   6   8         96.01         91.57         4.67 o
  -7   6   8        314.55        317.18         9.04 o
  -6   6   8        201.05        209.66         6.84 o
  -5   6   8        400.60        380.14        10.05 o
  -4   6   8        551.51        560.59        14.46 o
  -3   6   8        320.60        317.96         8.55 o
  -2   6   8        213.42        225.10         6.94 o
  -1   6   8        692.96        652.89        16.73 o
   0   6   8         36.40         35.65         2.78 o
   1   6   8        155.14        150.20         4.76 o
   2   6   8         11.14          5.62         1.50 o
   3   6   8        246.03        246.44         7.07 o
   4   6   8        245.48        225.60         6.78 o
   5   6   8         87.36         81.51         3.61 o
   6   6   8         10.88          6.24         1.85 o
   7   6   8          0.02          0.46         0.73 o
   8   6   8         18.74         11.46         2.91 o
   9   6   8          9.61          8.60         3.08 o
  10   6   8          0.81          0.19         2.11 o
  -9   7   8          7.80          8.13         2.16 o
  -8   7   8          2.44          1.95         1.50 o
  -7   7   8         71.80         83.29         4.14 o
  -6   7   8         22.68         18.61         2.51 o
  -5   7   8          0.11          2.67         1.03 o
  -4   7   8        159.68        165.14         6.86 o
  -3   7   8         51.24         54.00         4.69 o
  -2   7   8        218.74        220.08        14.51 o
  -1   7   8        109.47        105.73         6.21 o
   0   7   8          0.15          0.05         1.29 o
   1   7   8         80.82         82.43         3.36 o
   2   7   8         62.67         63.47         2.95 o
   3   7   8        354.45        348.42         8.38 o
   4   7   8          2.35          2.98         1.14 o
   5   7   8        211.31        212.75         7.30 o
   6   7   8          1.18          1.13         0.84 o
   7   7   8          0.96          1.51         0.73 o
   8   7   8         19.30         16.88         2.75 o
   9   7   8          8.52          6.51         1.94 o
  10   7   8        148.91        144.07        12.24 o
  -9   8   8        167.40        160.29        17.10 o
  -8   8   8         50.01         43.53         3.66 o
  -7   8   8          5.66          5.84         1.88 o
  -6   8   8          0.01         -0.70         1.24 o
  -5   8   8        270.06        261.46         9.65 o
  -4   8   8        198.65        202.96         9.76 o
  -3   8   8         22.02         21.66         3.65 o
  -2   8   8         40.88         45.28         4.77 o
  -1   8   8         69.57         73.51         5.43 o
   0   8   8        838.56        845.15        26.30 o
   1   8   8        135.63        130.89         5.04 o
   2   8   8        216.10        232.02         6.51 o
   3   8   8        109.28        111.46         4.19 o
   4   8   8          0.75          0.49         0.84 o
   5   8   8        160.73        163.97         5.22 o
   6   8   8          1.05          1.14         0.75 o
   7   8   8        175.11        193.78         8.35 o
   8   8   8          6.06          4.75         1.87 o
   9   8   8        153.17        164.61         7.85 o
  -8   9   8         33.58         37.97         5.06 o
  -7   9   8         52.15         61.43         6.27 o
  -6   9   8         32.80         41.57         5.95 o
  -5   9   8          3.11          2.31         2.60 o
  -4   9   8         76.84         77.11         5.87 o
  -3   9   8         18.76         17.37         4.12 o
  -2   9   8         82.42         82.01         5.87 o
  -1   9   8         35.35         43.56         4.47 o
   0   9   8        115.43        122.52         7.19 o
   1   9   8        314.83        310.05         8.88 o
   2   9   8          5.52          6.20         1.72 o
   3   9   8          0.40         -0.50         0.88 o
   4   9   8         91.23         87.64         3.80 o
   5   9   8         47.67         46.84         2.71 o
   6   9   8        187.08        178.17         6.15 o
   7   9   8        257.80        277.05         9.52 o
   8   9   8         14.14         14.38         2.53 o
   9   9   8          2.13          1.22         2.75 o
  -7  10   8          0.01          5.50         2.75 o
  -6  10   8          7.04          1.22         2.14 o
  -5  10   8         43.88         50.69         7.63 o
  -4  10   8        199.97        205.16        10.65 o
  -3  10   8          0.29         -1.22         2.44 o
  -2  10   8        505.92        535.56        19.39 o
  -1  10   8        226.59        238.28        11.21 o
   0  10   8         23.89         20.67         3.73 o
   1  10   8        216.72        209.19         8.30 o
   2  10   8         95.42        105.16         7.67 o
   3  10   8        244.27        246.76         7.89 o
   4  10   8         22.64         18.96         2.13 o
   5  10   8          4.67          5.69         1.15 o
   6  10   8        123.51        138.49         6.78 o
   7  10   8          3.41         -0.67         1.72 o
   8  10   8          0.60         -0.33         1.54 o
  -6  11   8        160.79        181.16        22.45 o
  -5  11   8         30.51         37.26         6.11 o
  -4  11   8         16.11         14.05         4.58 o
  -3  11   8         39.82         40.62         6.41 o
  -2  11   8          2.29          1.19         1.83 o
  -1  11   8         18.31         13.59         4.12 o
   0  11   8          9.73         11.78         3.36 o
   1  11   8         10.50         10.52         2.69 o
   2  11   8         32.71         30.02         3.17 o
   3  11   8        559.66        554.62        23.73 o
   4  11   8         32.43         35.14         4.96 o
   5  11   8         34.09         35.50         2.97 o
   6  11   8         30.29         35.06         6.25 o
  -2  12   8         25.16         23.82         5.19 o
  -1  12   8         21.33         18.93         4.58 o
   0  12   8          1.23          0.31         1.83 o
   1  12   8         70.41         83.12         5.93 o
   2  12   8         93.03         93.57         6.27 o
   3  12   8        129.24        126.22         6.07 o
   4  12   8         27.95         23.72         2.76 o
   5  12   8         26.13         21.73         4.25 o
   2  13   8          0.01         -2.75         2.75 o
  -1  -7   9          0.01          3.97         2.14 o
  -4  -6   9          0.28          0.57         1.69 o
  -3  -6   9         12.43          7.33         2.59 o
  -2  -6   9          0.20          0.86         1.79 o
  -1  -6   9         48.86         50.62         4.01 o
   0  -6   9         11.17         10.28         2.82 o
   1  -6   9         34.19         35.52         3.95 o
   2  -6   9         14.14         11.34         2.29 o
   3  -6   9         13.31          8.71         2.29 o
   4  -6   9         14.80         17.55         3.44 o
  -6  -5   9        178.77        186.25        15.88 o
  -5  -5   9         78.50         72.08         5.80 o
  -4  -5   9         38.12         47.42         4.62 o
  -3  -5   9         66.21         70.63         5.72 o
  -2  -5   9         16.52         14.46         1.93 o
  -1  -5   9         17.30         14.38         2.09 o
   0  -5   9          0.48         -1.17         1.17 o
   1  -5   9         73.30         86.61         8.86 o
   2  -5   9         50.87         54.20         4.35 o
   3  -5   9          2.32         -1.21         1.44 o
   4  -5   9         73.21         79.35         5.41 o
   5  -5   9        113.36        118.86         9.47 o
  -7  -4   9         23.39         19.73         3.51 o
  -6  -4   9        140.44        158.68         9.30 o
  -5  -4   9         30.78         26.34         3.56 o
  -4  -4   9         20.99         24.01         3.44 o
  -3  -4   9         12.97          9.63         2.70 o
  -2  -4   9         10.01          6.83         1.47 o
  -1  -4   9         43.41         40.34         3.20 o
   0  -4   9        124.58        127.72         7.85 o
   1  -4   9          0.24          2.18         1.43 o
   2  -4   9         73.20         79.80         6.93 o
   3  -4   9         28.86         24.00         3.20 o
   4  -4   9        160.12        162.97         9.54 o
   5  -4   9         31.03         43.47         5.80 o
   6  -4   9          0.02          3.38         3.36 o
   7  -4   9         11.11         11.30         4.28 o
  -8  -3   9         23.40         24.03         3.28 o
  -7  -3   9        228.58        241.13        17.71 o
  -6  -3   9         40.94         47.58         4.17 o
  -5  -3   9          4.52          5.29         1.80 o
  -4  -3   9          9.65          7.32         2.04 o
  -3  -3   9         63.10         59.22         3.46 o
  -2  -3   9          3.03          3.10         1.29 o
  -1  -3   9         55.87         48.28         3.68 o
   0  -3   9         10.71         11.99         2.05 o
   1  -3   9          9.27          7.91         1.68 o
   2  -3   9        179.65        183.84         7.84 o
   3  -3   9          6.88          8.81         2.67 o
   4  -3   9        326.21        342.91        12.15 o
   5  -3   9          0.88         -0.83         1.61 o
   6  -3   9         26.13         21.64         4.17 o
   7  -3   9         12.44         13.89         2.57 o
   8  -3   9         31.64         36.09         4.01 o
  -8  -2   9         31.53         37.26         3.78 o
  -7  -2   9          5.53          4.66         2.29 o
  -6  -2   9         11.11          6.78         2.03 o
  -5  -2   9         11.29         13.70         2.71 o
  -4  -2   9        459.60        437.11        17.70 o
  -3  -2   9        227.18        219.41         7.05 o
  -2  -2   9        499.29        454.96        12.50 o
  -1  -2   9        280.73        271.22         8.79 o
   0  -2   9         37.80         32.00         2.81 o
   1  -2   9         50.22         50.24         3.03 o
   2  -2   9         78.22         75.53         5.78 o
   3  -2   9        186.80        189.48         9.74 o
   4  -2   9          8.27          8.89         2.29 o
   5  -2   9         10.34         11.76         2.41 o
   6  -2   9         22.01         17.01         2.70 o
   7  -2   9         25.30         24.57         4.28 o
   8  -2   9          2.30          1.61         2.60 o
  -9  -1   9         92.59        100.09         8.22 o
  -8  -1   9         16.81         11.16         2.48 o
  -7  -1   9         35.45         36.11         3.56 o
  -6  -1   9         15.19         11.35         2.54 o
  -5  -1   9          8.31          4.84         1.85 o
  -4  -1   9        823.64        796.89        18.76 o
  -3  -1   9         45.76         40.97         2.69 o
  -2  -1   9         33.73         35.22         2.60 o
  -1  -1   9        127.94        128.66         5.33 o
   0  -1   9          0.03          0.50         0.85 o
   1  -1   9        345.11        347.08        10.18 o
   2  -1   9        119.20        116.26         5.55 o
   3  -1   9         78.95         80.30         4.69 o
   4  -1   9         57.46         71.66         5.30 o
   5  -1   9          0.39         -1.06         1.06 o
   6  -1   9         19.19         23.11         3.41 o
   7  -1   9         19.98         18.68         5.34 o
   8  -1   9          2.69          1.53         1.47 o
   9  -1   9         14.12         15.57         3.05 o
  -9   0   9         46.89         56.91         4.12 o
  -8   0   9         10.81          9.42         2.35 o
  -7   0   9         92.49         79.14         5.19 o
  -6   0   9         89.40         86.41         5.64 o
  -5   0   9         88.78         80.90         4.45 o
  -4   0   9        432.39        443.48        10.32 o
  -3   0   9          0.46          0.03         0.71 o
  -2   0   9         17.64         16.36         1.78 o
  -1   0   9          1.20          1.54         0.92 o
   0   0   9         77.15         73.51         3.44 o
   1   0   9        741.03        776.14        16.84 o
   2   0   9        118.65        124.60         4.82 o
   3   0   9         34.54         33.28         2.26 o
   4   0   9          0.68         -0.19         0.95 o
   5   0   9        189.50        203.48         6.99 o
   6   0   9          8.22          6.56         1.84 o
   7   0   9        102.14         93.88         5.25 o
   8   0   9         35.98         33.13         3.22 o
   9   0   9         16.17         12.57         2.96 o
  10   0   9          5.35         -1.53         2.75 o
 -10   1   9         10.62         10.99         3.66 o
  -9   1   9          2.66          2.01         1.19 o
  -8   1   9        118.47        107.77         4.94 o
  -7   1   9          0.12          1.32         1.06 o
  -6   1   9        128.28        127.25         5.77 o
  -5   1   9         48.74         45.98         2.39 o
  -4   1   9         60.41         54.57         2.73 o
  -3   1   9         55.17         57.55         2.89 o
  -2   1   9          0.75         -0.58         0.58 o
  -1   1   9         33.11         29.13         2.13 o
   0   1   9         15.92         12.86         1.63 o
   1   1   9         28.15         26.09         2.08 o
   2   1   9         80.81         69.39         3.44 o
   3   1   9         88.31         84.80         3.42 o
   4   1   9         52.45         41.81         2.84 o
   5   1   9          6.73          9.47         2.04 o
   6   1   9        185.58        184.22         7.87 o
   7   1   9        140.68        136.86         6.71 o
   8   1   9         32.03         33.75         2.65 o
   9   1   9         10.90          9.14         1.62 o
  10   1   9         72.81         73.44         5.33 o
 -10   2   9        190.80        196.37         8.87 o
  -9   2   9        124.79        125.69         5.59 o
  -8   2   9          0.06         -0.89         0.89 o
  -7   2   9         60.49         54.21         5.20 o
  -6   2   9          8.73          7.97         1.02 o
  -5   2   9        338.88        333.05         8.48 o
  -4   2   9          8.40          7.52         1.49 o
  -3   2   9        244.27        247.95         6.98 o
  -2   2   9        396.94        418.88        10.16 o
  -1   2   9        859.91        854.28        17.97 o
   0   2   9        533.18        525.80        13.80 o
   1   2   9        547.72        569.21        14.48 o
   2   2   9         61.51         49.05         2.46 o
   3   2   9        723.78        738.80        16.57 o
   4   2   9       1974.04       1963.29        44.55 o
   5   2   9        143.49        141.67         5.26 o
   6   2   9         19.28         18.20         2.23 o
   7   2   9         37.80         38.49         3.44 o
   8   2   9         20.98         19.80         2.18 o
   9   2   9          6.82          7.63         1.57 o
  10   2   9         11.25         12.93         3.00 o
 -10   3   9          0.42         -0.33         1.29 o
  -9   3   9         10.11          9.38         1.88 o
  -8   3   9         11.05         11.78         1.98 o
  -7   3   9         37.80         37.23         4.01 o
  -6   3   9         45.48         47.20         2.40 o
  -5   3   9          0.98          1.15         0.69 o
  -4   3   9          0.43          0.88         0.80 o
  -3   3   9         19.53         22.15         1.94 o
  -2   3   9        582.46        610.78        13.62 o
  -1   3   9         26.10         30.15         2.75 o
   0   3   9         67.61         69.66         3.83 o
   1   3   9        194.18        184.48         5.76 o
   2   3   9        107.47         99.84         3.97 o
   3   3   9        946.78        953.85        19.94 o
   4   3   9        253.00        266.01         7.64 o
   5   3   9         52.68         55.88         3.10 o
   6   3   9        153.46        157.87         5.67 o
   7   3   9          0.25         -0.03         0.81 o
   8   3   9         54.54         52.80         3.26 o
   9   3   9         47.79         45.03         2.77 o
  10   3   9          1.08          0.97         1.04 o
  -9   4   9         68.54         77.47         5.08 o
  -8   4   9          8.49          4.42         2.64 o
  -7   4   9          0.09          0.30         0.70 o
  -6   4   9          2.18          2.62         0.93 o
  -5   4   9         54.23         56.60         2.78 o
  -4   4   9         15.48         18.66         1.90 o
  -3   4   9          0.00         -0.33         0.65 o
  -2   4   9        118.64        110.56         4.36 o
  -1   4   9         79.68         92.42         5.77 o
   0   4   9        348.55        350.50         7.93 o
   1   4   9         30.71         28.35         2.77 o
   2   4   9         24.54         25.81         2.08 o
   3   4   9        853.70        836.62        21.29 o
   4   4   9        198.48        198.49         6.33 o
   5   4   9         83.52         75.64         3.58 o
   6   4   9         72.20         67.56         3.47 o
   7   4   9        142.49        135.75         5.71 o
   8   4   9        182.39        167.98         8.46 o
   9   4   9          2.89          0.91         0.93 o
  10   4   9         27.16         25.75         3.24 o
  -9   5   9         73.02         70.97         5.57 o
  -8   5   9        119.04        122.33         6.27 o
  -7   5   9        120.19        125.94         4.85 o
  -6   5   9         46.22         46.94         2.65 o
  -5   5   9        605.78        593.85        12.65 o
  -4   5   9         81.26         83.92         3.47 o
  -3   5   9          3.08          2.43         1.05 o
  -2   5   9        196.66        208.02         6.47 o
  -1   5   9         18.54         18.89         2.01 o
   0   5   9          0.00         -0.81         0.91 o
   1   5   9         27.77         25.15         5.14 o
   2   5   9          3.75          2.81         1.09 o
   3   5   9          8.63          9.11         1.55 o
   4   5   9         22.52         20.80         2.51 o
   5   5   9         43.22         51.06         3.04 o
   6   5   9         11.94         12.64         1.87 o
   7   5   9         25.70         28.26         2.32 o
   8   5   9         51.79         51.65         2.91 o
   9   5   9         17.36         13.02         1.50 o
  10   5   9         44.37         51.00         4.29 o
  -9   6   9          3.70          2.94         0.96 o
  -8   6   9        127.64        128.70         5.64 o
  -7   6   9         47.50         43.30         3.99 o
  -6   6   9         64.94         54.92         3.23 o
  -5   6   9        170.63        178.96         6.17 o
  -4   6   9         13.97         15.34         2.12 o
  -3   6   9         91.11         91.24         4.07 o
  -2   6   9         33.82         34.48         3.74 o
  -1   6   9          9.66         12.29         2.18 o
   0   6   9         89.51         89.97         5.72 o
   1   6   9         45.07         55.82         4.52 o
   2   6   9         95.37         88.01         3.94 o
   3   6   9         16.02         17.23         2.06 o
   4   6   9         89.78         83.02         3.83 o
   5   6   9        281.25        263.82         7.80 o
   6   6   9        339.28        332.60         9.12 o
   7   6   9         54.82         49.14         2.84 o
   8   6   9         50.86         51.63         2.75 o
   9   6   9         53.29         59.37         6.00 o
  10   6   9        120.49        111.13         7.94 o
  -9   7   9         25.10         23.75         4.29 o
  -8   7   9        260.27        266.69         9.62 o
  -7   7   9        184.69        187.83         6.74 o
  -6   7   9          6.26          5.60         1.63 o
  -5   7   9        130.42        137.25         6.46 o
  -4   7   9         81.26         83.75         4.80 o
  -3   7   9        190.30        209.22         9.83 o
  -2   7   9         74.46         78.80         5.65 o
  -1   7   9          1.35          2.40         1.35 o
   0   7   9          0.41          0.35         1.47 o
   1   7   9         99.47        100.01         6.24 o
   2   7   9          7.53          5.89         1.22 o
   3   7   9         31.23         34.30         2.57 o
   4   7   9          0.03         -0.74         1.19 o
   5   7   9         98.45         90.42         4.19 o
   6   7   9          6.34          7.01         1.38 o
   7   7   9         95.84        100.26         4.15 o
   8   7   9          8.93          6.91         0.84 o
   9   7   9         31.46         32.09         3.78 o
  -8   8   9         50.47         50.39         4.00 o
  -7   8   9         70.00         75.38         4.93 o
  -6   8   9         30.47         29.38         3.32 o
  -5   8   9        197.35        202.09         9.90 o
  -4   8   9         10.73         13.03         2.91 o
  -3   8   9         18.09         17.33         7.33 o
  -2   8   9          0.84          1.54         1.61 o
  -1   8   9         21.70         19.02         3.52 o
   0   8   9         79.11         79.92         5.80 o
   1   8   9        227.05        209.37         9.83 o
   2   8   9         17.10         15.30         2.08 o
   3   8   9         22.94         21.80         2.21 o
   4   8   9          0.51          0.75         1.11 o
   5   8   9          0.83         -1.67         1.67 o
   6   8   9         76.50         81.44         3.77 o
   7   8   9          0.46         -0.20         0.73 o
   8   8   9          2.05          0.60         1.38 o
   9   8   9         24.29         26.08         4.20 o
  -7   9   9        116.85        119.97         9.01 o
  -6   9   9        142.52        160.57         9.02 o
  -5   9   9        188.64        200.54        10.34 o
  -4   9   9        574.51        597.52        21.25 o
  -3   9   9        288.81        311.26        15.42 o
  -2   9   9         79.91         99.25        10.99 o
  -1   9   9        511.72        509.76        18.69 o
   0   9   9        712.11        767.98        26.09 o
   1   9   9        261.46        288.84        12.40 o
   2   9   9        255.27        251.68         7.18 o
   3   9   9          0.73          1.79         1.26 o
   4   9   9          3.93          1.55         0.99 o
   5   9   9          0.09         -0.77         0.77 o
   6   9   9          2.11          4.99         1.16 o
   7   9   9         15.99         10.69         2.69 o
   8   9   9        114.57        129.76         7.10 o
  -6  10   9          0.01         -1.17         1.17 o
  -5  10   9          0.02         -0.43         1.52 o
  -4  10   9          1.31          2.71         3.21 o
  -3  10   9          1.43          0.61         2.44 o
  -2  10   9          1.52         -0.61         2.44 o
  -1  10   9        110.33        115.13         7.48 o
   0  10   9          0.14         -0.19         2.14 o
   1  10   9        195.32        207.27        10.10 o
   2  10   9         71.25         82.83         8.80 o
   3  10   9          9.20          8.18         1.77 o
   4  10   9         24.68         25.88         2.32 o
   5  10   9         14.79         18.84         1.98 o
   6  10   9        107.12        101.69         4.24 o
   7  10   9         17.46         16.59         2.82 o
   8  10   9         30.79         24.43         6.72 o
  -5  11   9         53.08         53.98         4.91 o
  -4  11   9         50.16         57.41         8.25 o
  -3  11   9         80.06         81.84        10.08 o
  -2  11   9         25.92         18.94         3.74 o
  -1  11   9        102.97        123.19         8.55 o
   0  11   9         13.27         10.86         2.93 o
   1  11   9          2.58          3.09         3.05 o
   2  11   9          2.08          3.78         2.60 o
   3  11   9         17.81         14.56         2.07 o
   4  11   9        105.82        108.25         4.93 o
   5  11   9          0.35          2.33         0.92 o
   6  11   9         74.60         75.20         4.75 o
  -2  12   9          5.62          0.92         2.44 o
  -1  12   9          3.07          6.41         3.05 o
   0  12   9         49.72         52.22         6.41 o
   1  12   9         20.05         18.63         3.97 o
   2  12   9         32.12         36.34         4.89 o
   3  12   9          1.36         -0.41         2.44 o
   4  12   9         67.14         70.13         4.49 o
   5  12   9          1.93          0.52         1.68 o
  -1  -6  10         65.66         65.35         7.33 o
  -3  -5  10         22.17         20.09         3.78 o
  -2  -5  10          7.93          2.20         1.60 o
  -1  -5  10         32.61         41.56         3.36 o
   0  -5  10         25.73         29.32         3.73 o
   1  -5  10        174.46        200.36        14.20 o
   2  -5  10        128.08        143.92        12.20 o
   3  -5  10         38.84         43.83         4.30 o
   4  -5  10         75.33        110.31         9.92 o
  -5  -4  10          0.35         -1.17         1.17 o
  -4  -4  10          3.38          0.93         3.05 o
  -3  -4  10         30.23         28.67         1.90 o
  -2  -4  10         91.13         77.17         5.74 o
  -1  -4  10        159.50        155.65         6.60 o
   0  -4  10         27.54         20.80         2.89 o
   1  -4  10        109.81        109.84        15.27 o
   2  -4  10         25.79         26.29         4.43 o
   3  -4  10         32.07         28.94         3.55 o
   4  -4  10          5.19          3.53         1.66 o
   5  -4  10         38.57         37.21         9.01 o
  -6  -3  10         25.58         26.69         3.73 o
  -5  -3  10          9.27         10.78         2.54 o
  -4  -3  10          4.00          3.13         1.57 o
  -3  -3  10         71.06         73.73         3.67 o
  -2  -3  10         69.26         67.34         3.80 o
  -1  -3  10         67.67         59.54         3.88 o
   0  -3  10         57.33         66.73         4.18 o
   1  -3  10         14.56         25.35         6.72 o
   2  -3  10         46.59         57.11         5.28 o
   3  -3  10        153.83        153.62         7.25 o
   4  -3  10          4.85          2.49         1.78 o
   5  -3  10        268.04        304.04        15.31 o
   6  -3  10          0.07         -1.00         1.53 o
   7  -3  10         13.77         18.47         3.33 o
  -7  -2  10         35.15         33.13         5.04 o
  -6  -2  10          2.99          2.25         1.57 o
  -5  -2  10         47.48         42.00         5.65 o
  -4  -2  10         16.54         19.24         3.30 o
  -3  -2  10         28.96         32.66         2.48 o
  -2  -2  10         22.72         17.95         2.35 o
  -1  -2  10         51.72         51.62         3.48 o
   0  -2  10         23.06         20.92         4.07 o
   1  -2  10         75.79         80.32         9.47 o
   2  -2  10         19.96         24.92         4.04 o
   3  -2  10          5.58          8.09         2.05 o
   4  -2  10        102.96        102.91         7.55 o
   5  -2  10         73.01         81.30         6.87 o
   6  -2  10         24.13         29.84         3.36 o
   7  -2  10          0.03         -0.98         1.52 o
  -8  -1  10        118.92        123.89         7.29 o
  -7  -1  10          3.31          0.35         1.47 o
  -6  -1  10          0.38         -1.02         1.02 o
  -5  -1  10         25.31         19.21         3.34 o
  -4  -1  10         10.53          8.22         1.29 o
  -3  -1  10        148.56        143.86         5.63 o
  -2  -1  10          9.17         10.14         1.90 o
  -1  -1  10          9.46         11.01         1.95 o
   0  -1  10          1.35          2.23         1.26 o
   1  -1  10         67.22         71.57         5.50 o
   2  -1  10          0.10          0.24         1.83 o
   3  -1  10          7.28          6.03         1.89 o
   4  -1  10        182.06        199.61        10.67 o
   5  -1  10         32.95         42.18         4.62 o
   6  -1  10         78.97         93.58         6.44 o
   7  -1  10         49.07         53.44         5.06 o
   8  -1  10        102.80        111.25         7.26 o
  -8   0  10         61.54         71.12         5.48 o
  -7   0  10         47.34         46.78         5.19 o
  -6   0  10        113.52        114.26        11.60 o
  -5   0  10        193.62        191.50        11.30 o
  -4   0  10         41.90         42.51         2.78 o
  -3   0  10        506.94        508.31        13.58 o
  -2   0  10         13.16         11.13         1.84 o
  -1   0  10          6.00          7.26         1.63 o
   0   0  10         15.42         14.50         3.99 o
   1   0  10         76.38         88.62         5.87 o
   2   0  10         26.10         24.43         5.50 o
   3   0  10         19.62         18.56         2.75 o
   4   0  10         15.91         19.54         2.86 o
   5   0  10          7.77         11.12         2.69 o
   6   0  10          3.64          4.60         1.61 o
   7   0  10         21.95         22.09         3.66 o
   8   0  10         13.31         11.01         2.69 o
  -9   1  10         22.87         29.17         3.28 o
  -8   1  10         14.45         12.36         2.24 o
  -7   1  10        103.68         98.91         5.30 o
  -6   1  10         58.57         56.40         3.85 o
  -5   1  10        207.73        201.98         5.96 o
  -4   1  10        138.69        129.62         4.63 o
  -3   1  10        157.82        155.73         5.28 o
  -2   1  10          0.10          0.72         0.77 o
  -1   1  10          0.02          0.07         0.75 o
   0   1  10        150.19        159.80         5.56 o
   1   1  10         65.43         67.89         5.71 o
   2   1  10         70.00         79.54         4.50 o
   3   1  10         98.33        113.36         4.30 o
   4   1  10         34.23         36.64         3.21 o
   5   1  10         35.06         35.01         3.32 o
   6   1  10          7.68          6.54         2.56 o
   7   1  10          0.51          1.39         1.46 o
   8   1  10          0.88          2.72         1.29 o
   9   1  10         32.85         34.56         3.15 o
  -9   2  10         23.87         22.13         2.62 o
  -8   2  10         74.80         73.48         4.25 o
  -7   2  10        249.09        252.06         8.41 o
  -6   2  10          0.89          1.35         0.71 o
  -5   2  10         13.70         13.85         1.76 o
  -4   2  10        276.15        271.99         7.80 o
  -3   2  10        124.36        131.28         6.74 o
  -2   2  10        111.21        101.97         4.17 o
  -1   2  10        240.93        241.13         7.05 o
   0   2  10        365.97        379.45         9.82 o
   1   2  10         52.54         55.32         7.19 o
   2   2  10          2.67          1.67         1.02 o
   3   2  10         15.50         15.61         4.40 o
   4   2  10        165.98        160.09         6.72 o
   5   2  10          0.81          0.08         1.21 o
   6   2  10        122.85        130.84         7.66 o
   7   2  10          0.87         -0.74         0.93 o
   8   2  10         22.91         22.01         3.05 o
   9   2  10         32.60         33.73         3.46 o
  -9   3  10         11.66          4.84         1.91 o
  -8   3  10         24.58         24.91         3.00 o
  -7   3  10        113.53        112.23         5.18 o
  -6   3  10          7.08          4.94         1.62 o
  -5   3  10         90.69         97.84         4.07 o
  -4   3  10          0.84          2.05         1.01 o
  -3   3  10          4.08          2.88         1.07 o
  -2   3  10         13.47         13.74         1.82 o
  -1   3  10         17.38         18.45         2.08 o
   0   3  10         32.69         26.65         2.66 o
   1   3  10          0.02         -0.31         1.83 o
   2   3  10        280.09        254.45        13.92 o
   3   3  10        216.50        218.23         8.95 o
   4   3  10        437.39        454.03        13.49 o
   5   3  10         70.17         79.03         4.67 o
   6   3  10          1.88          2.99         1.31 o
   7   3  10          1.09          2.80         1.09 o
   8   3  10         22.39         21.56         2.64 o
   9   3  10         19.70         17.59         3.31 o
  10   3  10          4.39          3.66         2.14 o
  -9   4  10          0.53          0.14         1.48 o
  -8   4  10          1.06         -1.00         1.00 o
  -7   4  10         13.65         14.34         1.83 o
  -6   4  10         39.65         38.83         2.62 o
  -5   4  10        527.09        553.42        12.09 o
  -4   4  10        242.22        240.36         8.04 o
  -3   4  10        343.47        344.09        10.02 o
  -2   4  10        227.24        238.63         7.12 o
  -1   4  10        319.42        327.54         8.81 o
   0   4  10        342.50        372.97        14.08 o
   1   4  10         82.82         84.41         5.79 o
   2   4  10         41.32         33.96         3.73 o
   3   4  10        494.44        513.09        14.54 o
   4   4  10         45.83         46.77         3.57 o
   5   4  10          3.83          1.82         1.23 o
   6   4  10         11.02         13.73         1.99 o
   7   4  10          8.23          6.39         2.29 o
   8   4  10         46.34         44.49         5.22 o
   9   4  10          7.15          4.25         1.15 o
  10   4  10          0.79          0.20         1.53 o
  -9   5  10          9.56         14.05         2.85 o
  -8   5  10          5.39          4.49         1.25 o
  -7   5  10         10.33          9.23         1.37 o
  -6   5  10         60.63         58.01         3.02 o
  -5   5  10        118.30        124.90         4.52 o
  -4   5  10         76.09         78.90         3.99 o
  -3   5  10         81.48         83.15         3.50 o
  -2   5  10         23.04         22.70         2.33 o
  -1   5  10         54.11         57.84         4.77 o
   0   5  10        530.94        532.27        34.81 o
   1   5  10         59.12         57.21         3.65 o
   2   5  10        199.10        202.77        13.13 o
   3   5  10         71.37         84.83         4.60 o
   4   5  10          0.70          0.09         0.80 o
   5   5  10          5.94          1.73         1.07 o
   6   5  10          0.02          0.94         1.50 o
   7   5  10         59.58         58.62         3.41 o
   8   5  10         25.79         32.27         2.79 o
   9   5  10         20.54         16.94         2.42 o
  -9   6  10         28.22         29.98         2.21 o
  -8   6  10          7.74          6.54         1.50 o
  -7   6  10          1.00         -0.01         0.87 o
  -6   6  10        115.21        119.71         5.01 o
  -5   6  10         25.53         24.64         2.91 o
  -4   6  10         53.66         51.60         2.84 o
  -3   6  10          2.59          3.11         1.83 o
  -2   6  10         80.01         84.66         6.08 o
  -1   6  10        134.02        129.76         7.47 o
   0   6  10         49.37         45.04         3.50 o
   1   6  10        180.09        158.12         8.22 o
   2   6  10        139.26        132.33         7.63 o
   3   6  10         58.06         54.42         4.52 o
   4   6  10         89.56         81.34         3.88 o
   5   6  10        312.82        288.17         8.48 o
   6   6  10        185.90        170.17         6.06 o
   7   6  10         84.71         74.84         3.76 o
   8   6  10          0.03         -0.68         0.73 o
   9   6  10          2.10          2.85         0.79 o
  -8   7  10         55.61         48.56         3.24 o
  -7   7  10         49.26         46.48         3.48 o
  -6   7  10          0.86          1.53         1.44 o
  -5   7  10         38.48         34.51         3.36 o
  -4   7  10         54.57         55.69         5.06 o
  -3   7  10          4.38          2.30         1.75 o
  -2   7  10          6.21          5.58         2.35 o
  -1   7  10         60.90         67.30         5.57 o
   0   7  10         67.83         66.31         5.28 o
   1   7  10          5.76          7.02         2.12 o
   2   7  10          0.22         -0.28         1.24 o
   3   7  10         11.76          5.96         1.40 o
   4   7  10          2.88          4.84         2.20 o
   5   7  10        191.42        211.74         7.07 o
   6   7  10        110.87        125.96         5.12 o
   7   7  10         56.29         61.37         4.06 o
   8   7  10         29.02         33.55         2.33 o
   9   7  10         24.19         28.89         5.04 o
  -8   8  10        102.88        122.46        12.83 o
  -7   8  10          1.66          2.39         1.21 o
  -6   8  10         38.98         42.40         5.04 o
  -5   8  10         15.75         17.62         3.43 o
  -4   8  10         26.98         22.43         3.78 o
  -3   8  10         88.68         95.72         6.68 o
  -2   8  10          2.93          3.36         1.94 o
  -1   8  10          1.87          4.58         3.66 o
   0   8  10         14.58         10.71         2.99 o
   1   8  10        441.33        470.76        17.53 o
   2   8  10        299.66        291.59        12.39 o
   3   8  10         12.30          9.65         1.85 o
   4   8  10        115.08        124.64         4.72 o
   5   8  10        132.76        126.06         5.18 o
   6   8  10          1.79         -0.76         1.10 o
   7   8  10         45.43         41.76         2.69 o
   8   8  10         54.64         52.02         5.73 o
  -6   9  10         48.95         55.87         5.13 o
  -5   9  10         23.34         26.27         4.35 o
  -4   9  10          2.24         -0.38         2.75 o
  -3   9  10          0.22         -1.83         2.44 o
  -2   9  10         25.47         27.48         7.02 o
  -1   9  10        179.95        187.47         9.90 o
   0   9  10          5.21          4.19         2.20 o
   1   9  10        140.98        158.83        13.88 o
   2   9  10         62.73         68.22        10.54 o
   3   9  10         14.89         16.20         3.28 o
   4   9  10         26.43         27.26         2.51 o
   5   9  10         55.25         56.78         3.51 o
   6   9  10          5.45          7.63         1.42 o
   7   9  10         28.88         35.26         2.39 o
   8   9  10        143.66        166.74         9.52 o
  -5  10  10          1.19          0.92         2.29 o
  -4  10  10          0.42         -1.83         1.83 o
  -3  10  10          0.99          2.14         3.05 o
  -2  10  10          1.58          1.83         2.44 o
  -1  10  10         38.92         48.46        13.74 o
   0  10  10          0.59         -0.38         1.39 o
   1  10  10          3.37          5.80         2.44 o
   2  10  10        228.21        257.18        28.10 o
   3  10  10          0.12         -1.13         1.83 o
   4  10  10          9.01         10.36         1.77 o
   5  10  10          0.14         -0.91         0.91 o
   6  10  10          6.74          5.68         1.27 o
   7  10  10          5.13          3.32         1.65 o
  -4  11  10        239.58        273.90        20.46 o
  -3  11  10        117.20        116.96        12.52 o
  -2  11  10         91.40        104.14        11.60 o
  -1  11  10         91.40         83.51         6.53 o
   0  11  10          0.64          0.27         1.98 o
   1  11  10         16.67         13.83         5.04 o
   2  11  10         76.12         67.11        11.76 o
   3  11  10         70.68         67.58         5.25 o
   4  11  10         25.30         31.37         3.07 o
   5  11  10         37.56         36.44         2.72 o
   6  11  10          7.23          6.23         1.15 o
  -2  12  10         19.46         25.65         6.11 o
  -1  12  10         30.82         37.53         4.09 o
   0  12  10         33.28         28.92         6.11 o
   1  12  10         43.78         53.91        11.60 o
   2  12  10          8.89          4.89         1.83 o
   4  12  10          2.33          2.75         3.05 o
  -3  -4  11         38.95         40.92         6.11 o
  -2  -4  11         24.73         24.49         2.59 o
  -1  -4  11          1.56          0.53         1.11 o
   0  -4  11          9.41          9.34         2.48 o
   1  -4  11        177.34        180.65         9.82 o
   2  -4  11         19.38         24.19         3.82 o
   3  -4  11         33.16         47.64         5.50 o
  -5  -3  11         16.95         15.57         3.66 o
  -4  -3  11          0.98          2.14         1.52 o
  -3  -3  11         89.39         93.74         4.24 o
  -2  -3  11         15.50         10.23         2.56 o
  -1  -3  11         28.78         22.95         4.76 o
   0  -3  11         35.59         36.06         4.12 o
   1  -3  11         86.67         88.99         7.79 o
   2  -3  11         70.08         78.10         6.24 o
   3  -3  11         58.58         67.86         5.86 o
   4  -3  11         29.77         34.11         5.04 o
   5  -3  11         30.46         40.68         4.55 o
  -6  -2  11         44.13         46.38         5.04 o
  -5  -2  11          0.78          0.87         1.47 o
  -4  -2  11         71.68         66.19         5.43 o
  -3  -2  11        253.39        249.67         8.31 o
  -2  -2  11        154.13        142.45         5.96 o
  -1  -2  11         73.03         66.27         4.15 o
   0  -2  11        261.59        251.66        13.89 o
   1  -2  11         45.79         44.59         4.62 o
   2  -2  11        103.90        123.68        12.52 o
   3  -2  11         69.71         77.44         6.30 o
   4  -2  11         27.08         21.07         6.41 o
   5  -2  11        186.80        234.23        12.72 o
   6  -2  11          5.76          5.50         3.97 o
  -7  -1  11          1.98          3.40         1.69 o
  -6  -1  11          0.09          1.18         1.47 o
  -5  -1  11        100.50         93.13         6.37 o
  -4  -1  11         19.09         14.20         1.91 o
  -3  -1  11          6.09          6.40         1.53 o
  -2  -1  11         12.94         14.40         3.03 o
  -1  -1  11         25.53         25.74         2.79 o
   0  -1  11         14.23         12.08         2.71 o
   1  -1  11        123.25        145.01        10.06 o
   2  -1  11         13.98         11.87         3.00 o
   3  -1  11         17.32         19.62         3.97 o
   4  -1  11        107.26        115.13        11.91 o
   5  -1  11         75.91         65.35         8.25 o
   6  -1  11          0.06          2.29         1.51 o
   7  -1  11          2.48          3.97         1.61 o
  -7   0  11          1.33          0.55         1.52 o
  -6   0  11          0.02         -0.10         1.37 o
  -5   0  11          5.73          1.74         4.12 o
  -4   0  11         85.10         93.53         4.22 o
  -3   0  11          6.59          6.35         2.03 o
  -2   0  11         22.36         19.99         2.32 o
  -1   0  11         28.58         23.49         2.68 o
   0   0  11         28.34         27.15         7.48 o
   1   0  11         94.39         96.38         6.38 o
   2   0  11          2.60          3.97         1.94 o
   3   0  11         38.84         48.97         7.02 o
   4   0  11         34.65         41.23         7.02 o
   5   0  11         17.72         15.15         3.08 o
   6   0  11          2.90          5.27         1.98 o
   7   0  11         10.36          9.61         2.69 o
   8   0  11         20.13         13.44         4.58 o
  -8   1  11         17.00         18.39         2.88 o
  -7   1  11          0.01         -0.15         1.24 o
  -6   1  11        101.47         92.13         6.72 o
  -5   1  11          5.31          6.69         1.43 o
  -4   1  11          3.24          1.65         1.27 o
  -3   1  11        111.39        109.28         6.39 o
  -2   1  11         41.35         39.15         3.03 o
  -1   1  11         13.84         15.26         2.28 o
   0   1  11          7.33          6.12         2.04 o
   1   1  11          2.30          3.14         1.68 o
   2   1  11          5.70          3.19         1.46 o
   3   1  11         39.91         42.75         6.41 o
   4   1  11         63.67         72.01         4.74 o
   5   1  11         78.56         83.03         5.06 o
   6   1  11          0.73          1.63         1.46 o
   7   1  11        120.71        124.60         6.34 o
   8   1  11         51.52         49.55         3.92 o
  -8   2  11        104.16        122.37         5.66 o
  -7   2  11        137.80        132.69         5.85 o
  -6   2  11         12.88         11.17         1.63 o
  -5   2  11          1.74          1.59         0.83 o
  -4   2  11         36.63         32.16         2.39 o
  -3   2  11         23.73         27.60         3.35 o
  -2   2  11        288.69        305.59         8.62 o
  -1   2  11        111.28        125.12         4.95 o
   0   2  11        169.32        183.45         7.40 o
   1   2  11        166.01        158.57         6.86 o
   2   2  11         84.01         88.30         7.48 o
   3   2  11        132.73        140.24         7.91 o
   4   2  11         98.53         99.87         6.68 o
   5   2  11        225.74        231.38         8.93 o
   6   2  11         26.54         27.11         3.24 o
   7   2  11         13.13          8.34         2.14 o
   8   2  11          0.10          0.14         1.18 o
   9   2  11          6.08         11.30         4.58 o
  -9   3  11          8.57         13.44         5.19 o
  -8   3  11         31.73         33.14         4.93 o
  -7   3  11        478.37        469.20        13.16 o
  -6   3  11         15.46         13.90         1.48 o
  -5   3  11          0.18          1.01         0.93 o
  -4   3  11        257.58        272.07         7.97 o
  -3   3  11        269.10        268.61         7.98 o
  -2   3  11        128.18        126.66         4.98 o
  -1   3  11        147.13        145.42         5.41 o
   0   3  11         23.65         20.14         5.50 o
   1   3  11         19.64         14.92         3.00 o
   2   3  11          2.35          1.71         1.83 o
   3   3  11         31.32         37.08         4.73 o
   4   3  11         43.54         42.23         4.47 o
   5   3  11         94.81         89.05         5.20 o
   6   3  11        154.13        151.28         6.96 o
   7   3  11         35.14         40.94         4.75 o
   8   3  11         38.48         46.76         3.80 o
   9   3  11         13.35         12.73         3.28 o
  -8   4  11         86.76         90.24         4.92 o
  -7   4  11         59.15         62.96         4.09 o
  -6   4  11         23.16         21.08         2.00 o
  -5   4  11         19.97         23.87         2.17 o
  -4   4  11         40.73         45.93         4.40 o
  -3   4  11         12.08         10.89         1.73 o
  -2   4  11         13.56         10.61         1.77 o
  -1   4  11         96.19        111.41        10.69 o
   0   4  11          0.42         -0.42         1.29 o
   1   4  11          0.11         -1.14         1.17 o
   2   4  11          7.96          7.01         2.13 o
   3   4  11         21.68         21.54         3.82 o
   4   4  11        253.95        235.83        10.79 o
   5   4  11         19.56         16.82         3.61 o
   6   4  11          8.05          9.92         2.11 o
   7   4  11          4.37          3.19         1.47 o
   8   4  11         48.03         46.13         3.68 o
   9   4  11          1.86          3.05         1.94 o
  -8   5  11         65.69         64.48         3.08 o
  -7   5  11          1.82          2.11         0.97 o
  -6   5  11         22.66         18.87         2.01 o
  -5   5  11        256.82        269.42         8.28 o
  -4   5  11        211.47        212.38         6.36 o
  -3   5  11         56.48         68.47         3.71 o
  -2   5  11          5.34          4.73         1.94 o
  -1   5  11        129.37        125.70        12.22 o
   0   5  11         56.57         68.21         5.43 o
   1   5  11         44.98         50.19         5.35 o
   2   5  11         73.24         69.79         7.63 o
   3   5  11          0.23         -1.22         1.22 o
   4   5  11        248.20        226.80        10.55 o
   5   5  11         59.13         52.46         3.86 o
   6   5  11          1.04          0.68         2.00 o
   7   5  11         11.23          6.06         1.51 o
   8   5  11         32.53         25.95         2.45 o
   9   5  11         12.20          9.03         5.19 o
  -8   6  11          1.56          1.51         1.73 o
  -7   6  11         34.27         36.80         2.95 o
  -6   6  11         83.33         95.80         4.48 o
  -5   6  11        303.60        316.68         8.52 o
  -4   6  11          5.85          5.43         1.98 o
  -3   6  11         95.12        104.84         6.90 o
  -2   6  11         66.35         62.99         7.48 o
  -1   6  11         38.46         43.72         4.55 o
   0   6  11        204.35        220.15        14.20 o
   1   6  11         25.61         32.16         4.11 o
   2   6  11          0.72          5.06         2.20 o
   3   6  11          6.88          1.22         1.83 o
   4   6  11          0.29         -0.68         1.33 o
   5   6  11         15.52         11.07         2.17 o
   6   6  11         17.80         11.62         1.90 o
   7   6  11          1.20          0.76         0.93 o
   8   6  11         12.76          6.18         1.31 o
   9   6  11          0.07         -1.83         1.83 o
  -8   7  11         94.86         93.14        11.30 o
  -7   7  11         32.53         30.07         3.85 o
  -6   7  11        193.19        201.77        16.49 o
  -5   7  11        242.25        237.91        13.59 o
  -4   7  11        289.28        254.61        11.74 o
  -3   7  11        133.30        134.24        12.37 o
  -2   7  11         89.23         96.96        11.45 o
  -1   7  11        115.22        128.19        16.34 o
   0   7  11        316.92        293.44        20.46 o
   1   7  11         14.74         16.56         6.11 o
   2   7  11         31.29         34.82         5.19 o
   3   7  11         12.91         11.17         2.77 o
   4   7  11         20.82         16.00         3.36 o
   5   7  11        105.36        102.70         4.78 o
   6   7  11         43.87         43.04         4.63 o
   7   7  11          1.95          1.48         1.04 o
   8   7  11          5.22          3.96         1.63 o
  -6   8  11         63.61         66.10         6.72 o
  -5   8  11          1.59          1.76         2.14 o
  -4   8  11          0.34          0.06         1.61 o
  -3   8  11        339.67        348.08        14.67 o
  -2   8  11         11.12         16.97         3.74 o
  -1   8  11         71.90         72.07         9.47 o
   0   8  11         98.29        108.75         7.26 o
   1   8  11         20.29         14.33         7.02 o
   2   8  11        114.54        117.67         7.55 o
   3   8  11          2.80          1.32         3.21 o
   4   8  11        168.37        159.07         8.64 o
   5   8  11          8.21          4.79         1.41 o
   6   8  11         87.76         80.71         4.52 o
   7   8  11          0.05         -1.10         1.10 o
   8   8  11          0.72          1.81         0.86 o
  -5   9  11          0.68          0.00         1.29 o
  -4   9  11         96.59        102.43         9.62 o
  -3   9  11        182.64        180.76        15.88 o
  -2   9  11         81.04         75.73         9.77 o
  -1   9  11         19.96         25.96         7.02 o
   0   9  11          3.62          2.27         2.20 o
   1   9  11        314.68        326.78        14.01 o
   2   9  11        205.90        205.90        10.39 o
   3   9  11         44.63         52.46         7.79 o
   4   9  11         38.53         32.59         4.58 o
   5   9  11          1.25          2.42         1.50 o
   6   9  11         65.51         69.14         3.48 o
   7   9  11          0.07         -0.86         0.86 o
  -5  10  11          0.16          0.31         1.53 o
  -4  10  11          4.13          1.10         5.34 o
  -3  10  11          5.34          4.28         2.75 o
  -2  10  11          0.05         -1.22         2.44 o
  -1  10  11          5.94         -1.22         2.75 o
   0  10  11         55.21         57.66        10.23 o
   1  10  11        125.94        146.19        12.20 o
   2  10  11        200.01        205.69        10.61 o
   3  10  11         90.59        109.90         7.23 o
   4  10  11         15.66         15.48         4.58 o
   5  10  11         73.29         75.26         7.49 o
   6  10  11         20.00         24.36         2.91 o
  -3  11  11         70.32         61.99         8.86 o
  -2  11  11         36.95         49.17         7.63 o
  -1  11  11         46.62         50.06         5.06 o
   0  11  11         14.01         10.35         3.00 o
   1  11  11          0.19          0.08         1.61 o
   2  11  11          6.43          5.86         3.51 o
   3  11  11         99.47         80.46         6.10 o
   4  11  11         80.61         88.87        11.30 o
   5  11  11         37.43         50.39         9.16 o
  -1  12  11         11.09          9.47         4.28 o
   0  12  11         18.87         17.41         5.80 o
   1  12  11          0.03         -0.92         2.44 o
   2  12  11         19.78         25.35         6.41 o
  -3  -3  12          2.16          0.92         0.92 o
  -2  -3  12         30.17         35.12         5.19 o
  -1  -3  12         61.25         66.57         9.16 o
   0  -3  12         38.82         36.34         6.41 o
   1  -3  12         18.70         14.35         4.89 o
   2  -3  12          2.77          3.97         3.36 o
  -4  -2  12          1.66          0.83         1.68 o
  -3  -2  12         40.47         43.41         3.01 o
  -2  -2  12          0.04          0.79         0.87 o
  -1  -2  12         26.24         29.76         3.69 o
   0  -2  12          0.13          0.52         1.47 o
   1  -2  12         23.85         18.32         3.56 o
   2  -2  12          7.93          7.30         2.35 o
   3  -2  12         32.43         40.92         7.02 o
   4  -2  12         42.99         54.36         7.94 o
  -5  -1  12          0.10         -1.30         1.30 o
  -4  -1  12          0.35          1.41         0.78 o
  -3  -1  12        137.58        133.77         5.71 o
  -2  -1  12         89.91        100.63         5.02 o
  -1  -1  12         84.95         91.14         5.02 o
   0  -1  12         68.89         56.05         5.06 o
   1  -1  12         12.55         10.21         5.50 o
   2  -1  12          0.46         -1.05         2.29 o
   3  -1  12          0.32          3.05         2.75 o
   6  -1  12          0.87          1.53         2.14 o
  -6   0  12         65.06         67.94         5.57 o
  -5   0  12         67.62         72.55         5.87 o
  -4   0  12          2.70          2.60         1.00 o
  -3   0  12        524.61        513.82        16.93 o
  -2   0  12         68.06         71.47         4.21 o
  -1   0  12         82.06         91.18         5.03 o
   0   0  12         80.41         90.46         6.24 o
   1   0  12         23.80         21.64         3.74 o
   2   0  12        237.73        268.61        12.22 o
   3   0  12        156.58        188.08        13.44 o
   6   0  12         18.41         22.11         3.56 o
  -6   1  12          7.55          6.41         2.38 o
  -5   1  12         30.43         30.20         4.17 o
  -4   1  12         14.33         10.29         1.83 o
  -3   1  12        299.42        322.17        10.27 o
  -2   1  12          6.43          8.36         1.72 o
  -1   1  12         39.94         45.84         7.18 o
   0   1  12          0.37          0.48         1.47 o
   1   1  12          2.93         -0.97         1.69 o
   2   1  12        148.18        150.86        11.30 o
   5   1  12         33.97         32.07         5.19 o
   6   1  12          3.25          5.19         3.05 o
   7   1  12         22.00         17.82         3.15 o
  -7   2  12         30.44         27.97         3.71 o
  -6   2  12          3.14          2.44         1.83 o
  -5   2  12         10.99         12.38         2.49 o
  -4   2  12          1.49         -0.49         0.79 o
  -3   2  12          0.54          0.56         0.87 o
  -2   2  12         49.27         51.64         4.31 o
  -1   2  12         32.46         34.15         3.13 o
   0   2  12         75.75         75.19         6.28 o
   1   2  12         72.30         82.17         6.13 o
   2   2  12         60.53         74.23         8.25 o
   3   2  12          1.58          3.97         3.36 o
   4   2  12         30.10         33.00         4.17 o
   5   2  12         32.93         32.01         3.87 o
   6   2  12         62.13         63.05         4.51 o
   7   2  12         35.43         26.09         3.17 o
  -8   3  12         37.48         26.57         4.89 o
  -7   3  12          3.57          4.69         1.55 o
  -6   3  12         25.68         26.78         2.11 o
  -5   3  12         39.71         41.68         2.72 o
  -4   3  12        134.52        124.25         5.04 o
  -3   3  12         95.27        101.37         4.62 o
  -2   3  12          9.48          9.78         1.72 o
  -1   3  12         17.24         19.24         3.60 o
   0   3  12         70.25         88.33         6.16 o
   1   3  12         32.58         37.27         4.62 o
   2   3  12         56.26         64.34         5.94 o
   3   3  12         19.81         24.13         7.02 o
   4   3  12         72.71         80.89         6.26 o
   5   3  12        644.52        672.96        23.24 o
   6   3  12        194.74        203.33         8.68 o
   7   3  12         29.59         38.89         3.59 o
   8   3  12         38.68         47.48         6.11 o
  -7   4  12          0.02         -0.77         0.77 o
  -6   4  12         55.66         53.73         2.93 o
  -5   4  12        242.04        238.66         7.00 o
  -4   4  12         96.45         95.96         4.42 o
  -3   4  12        191.94        200.45         6.82 o
  -2   4  12         19.59         19.28         3.43 o
  -1   4  12        429.65        437.42        16.50 o
   0   4  12         15.84         13.24         3.08 o
   1   4  12         81.60         76.44         8.86 o
   2   4  12         88.47         73.90         9.47 o
   3   4  12         37.63         35.70         6.26 o
   4   4  12         93.02         85.75         6.21 o
   5   4  12         18.37          8.09         2.91 o
   6   4  12          0.54          0.96         1.42 o
   7   4  12         19.84         15.48         2.57 o
   8   4  12          2.04          0.61         1.83 o
  -7   5  12         66.40         63.70         3.23 o
  -6   5  12         45.73         42.81         2.71 o
  -5   5  12         72.05         71.48         3.99 o
  -4   5  12         68.68         70.09         3.85 o
  -3   5  12          9.78         10.91         2.56 o
  -2   5  12          7.52          5.95         2.26 o
  -1   5  12         30.69         30.98         4.33 o
   0   5  12         43.99         42.92         4.52 o
   1   5  12        134.56        130.09        12.83 o
   2   5  12        111.17        114.79         7.63 o
   3   5  12          5.42          0.50         2.44 o
   4   5  12        302.17        311.74        20.46 o
   5   5  12         29.22         20.67         3.73 o
   6   5  12         25.71         32.83         3.71 o
   7   5  12          7.81          9.18         4.47 o
   8   5  12         13.48         17.10         4.89 o
  -7   6  12         23.84         31.83         4.07 o
  -6   6  12         34.08         38.30         2.67 o
  -5   6  12          6.91          4.60         2.60 o
  -4   6  12        128.81        141.02         8.06 o
  -3   6  12         72.23         79.84         5.87 o
  -2   6  12          0.07         -1.37         1.68 o
  -1   6  12         27.53         30.47         5.04 o
   0   6  12          5.66          6.11         2.59 o
   1   6  12          1.57         -1.22         2.44 o
   2   6  12         12.07         11.37         2.91 o
   3   6  12         16.80         16.51         3.50 o
   4   6  12         25.33         22.70         3.95 o
   5   6  12          0.01         -1.71         1.83 o
   6   6  12         80.82         74.10         5.69 o
   7   6  12         26.73         24.55         2.79 o
   8   6  12          6.58          2.14         1.83 o
  -6   7  12        128.43        117.13         7.11 o
  -5   7  12         10.22         11.59         2.82 o
  -4   7  12         82.61         73.26        12.22 o
  -3   7  12          0.24         -0.50         1.57 o
  -2   7  12        146.61        149.91        10.83 o
  -1   7  12        128.33        125.45         8.07 o
   0   7  12         34.26         21.68         6.41 o
   1   7  12         61.41         61.61         5.48 o
   2   7  12          3.13          2.05         1.75 o
   3   7  12          8.62         13.38         3.15 o
   4   7  12          5.63          1.51         1.69 o
   5   7  12         11.69         17.24         3.50 o
   6   7  12        103.00        118.54         7.30 o
   7   7  12        190.95        210.31        15.68 o
  -5   8  12          2.54          0.10         1.37 o
  -4   8  12         29.54         26.83         4.40 o
  -3   8  12        119.30        123.99        12.83 o
  -2   8  12         10.20         10.00         3.05 o
  -1   8  12          0.12         -1.22         2.14 o
   0   8  12          0.27         -0.92         3.05 o
   1   8  12          6.52          5.42         2.60 o
   2   8  12        119.74         99.64        12.22 o
   3   8  12         22.37         18.53         3.50 o
   4   8  12         15.31         23.54         3.46 o
   5   8  12         25.14         33.52         4.07 o
   6   8  12          0.08         -1.16         1.16 o
   7   8  12         19.27         31.15         7.33 o
  -4   9  12        156.59        166.47        15.57 o
  -3   9  12         94.31         95.06        14.35 o
  -2   9  12        124.96        143.22        14.35 o
  -1   9  12         15.27         16.80         5.50 o
   0   9  12         23.25         18.02         6.11 o
   1   9  12        215.34        218.43        11.22 o
   2   9  12          4.51          0.98         1.98 o
   3   9  12          6.07          4.71         2.20 o
   4   9  12          2.95          1.95         1.52 o
   5   9  12          2.94          3.83         1.80 o
  -4  10  12         24.41         17.10         3.66 o
  -3  10  12        112.55        108.72        12.22 o
  -2  10  12         54.76         39.70         7.63 o
  -1  10  12          0.64          0.92         2.14 o
   0  10  12         44.91         45.86         4.84 o
   1  10  12        187.48        213.01        11.08 o
   2  10  12        141.01        159.61        10.37 o
   3  10  12        169.69        189.45        10.16 o
   4  10  12         12.43         12.63         2.54 o
  -1  11  12          0.15          3.97         3.05 o
   0  11  12         71.94         88.85         6.44 o
   1  11  12          0.04          1.08         1.39 o
   2  11  12         23.41         20.22         3.82 o
  -3  -1  13          0.77         -0.75         1.39 o
  -2  -1  13          7.28          8.50         1.96 o
  -1  -1  13         15.14         12.95         2.90 o
   0  -1  13          1.28          1.20         2.29 o
   1  -1  13          3.54          2.87         2.44 o
   2  -1  13         14.42          7.10         2.04 o
   3  -1  13         10.15          7.63         3.05 o
  -4   0  13          2.06          1.63         1.20 o
  -3   0  13          2.07          1.71         1.06 o
  -2   0  13         91.74         97.81         9.27 o
  -1   0  13         11.57          9.67         3.82 o
   0   0  13          0.62          1.79         1.69 o
   1   0  13          1.01         -0.65         1.47 o
   2   0  13          3.96          4.58         2.44 o
   3   0  13          0.00          0.31         1.83 o
  -5   1  13         34.53         37.38         2.32 o
  -4   1  13        104.21        107.10         8.26 o
  -3   1  13         17.43         19.92         2.55 o
  -2   1  13        160.31        162.44         9.92 o
  -1   1  13          1.65          1.40         1.47 o
   0   1  13         13.53         14.72         3.08 o
   1   1  13          0.13         -1.22         1.83 o
   2   1  13         22.43         15.57         4.58 o
  -6   2  13         84.57         92.59         6.82 o
  -5   2  13         29.51         29.04         2.81 o
  -4   2  13         65.11         70.28         4.45 o
  -3   2  13         82.56         86.47         4.69 o
  -2   2  13         77.96         91.25         6.24 o
  -1   2  13          1.91          2.46         1.69 o
   0   2  13          1.18         -1.83         1.83 o
   1   2  13         48.82         51.61         6.72 o
   2   2  13         38.23         47.64         6.41 o
   5   2  13          4.35          6.72         2.44 o
   6   2  13          2.62         10.69         2.75 o
  -6   3  13        183.98        181.89         9.77 o
  -5   3  13         64.84         67.13         3.62 o
  -4   3  13          0.45          0.56         1.23 o
  -3   3  13         74.80         75.56         4.76 o
  -2   3  13        113.49        125.28         7.34 o
  -1   3  13         81.92         76.79         7.18 o
   0   3  13         66.92         73.28        16.34 o
   1   3  13         60.46         62.08         5.48 o
   2   3  13          4.44         -0.92         2.75 o
   3   3  13         25.23         14.96         5.19 o
   4   3  13         15.29         15.57         4.89 o
   5   3  13         39.67         30.61         4.40 o
   6   3  13          5.26          7.48         2.36 o
  -6   4  13          2.00          1.38         1.42 o
  -5   4  13          3.72          0.74         1.03 o
  -4   4  13         18.86         17.56         2.20 o
  -3   4  13          0.51          2.10         1.69 o
  -2   4  13          6.01          6.38         2.13 o
  -1   4  13         56.33         60.01         5.26 o
   0   4  13         97.37        115.19         7.34 o
   1   4  13         34.18         36.60         4.69 o
   2   4  13         55.12         40.62         7.02 o
   3   4  13          9.00          6.11         4.58 o
   4   4  13         97.89         93.94         6.97 o
   5   4  13        238.22        233.78        11.59 o
   6   4  13         49.22         39.38         4.71 o
  -6   5  13         11.32         13.48         2.22 o
  -5   5  13          6.86          5.27         2.29 o
  -4   5  13        128.06        134.07        13.89 o
  -3   5  13         87.52         90.94         6.38 o
  -2   5  13         74.94         78.58         6.16 o
  -1   5  13         50.49         63.07         5.43 o
   0   5  13         27.92         31.17         5.65 o
   1   5  13        150.50        161.52        14.66 o
   2   5  13         67.38         67.79         9.77 o
   3   5  13          2.77          3.10         2.13 o
   4   5  13        239.42        258.01        12.32 o
   5   5  13         22.47         28.26         5.34 o
   6   5  13          0.41         -1.98         1.98 o
  -5   6  13         80.93         78.51         5.82 o
  -4   6  13         41.32         37.40        10.08 o
  -3   6  13         13.18          5.47         2.90 o
  -2   6  13         27.93         29.03         4.24 o
  -1   6  13         18.00         18.05         3.56 o
   0   6  13          2.22          2.75         1.94 o
   1   6  13         77.65         66.88         9.47 o
   2   6  13         21.08         27.79         7.94 o
   3   6  13         26.72         29.58         4.84 o
   4   6  13         53.14         55.92         5.42 o
   5   6  13          0.27         -1.71         4.43 o
   6   6  13          6.22         12.62         3.14 o
  -4   7  13          1.21          1.89         3.21 o
  -3   7  13          7.73          9.16         2.64 o
  -2   7  13          2.39          6.44         2.64 o
  -1   7  13         21.67         19.12         3.82 o
   0   7  13         99.96         89.17        10.69 o
   1   7  13         16.00         15.88         5.80 o
   2   7  13         23.64         28.15         7.18 o
   3   7  13         29.45         31.01         6.41 o
   4   7  13          1.38          3.49         1.85 o
   5   7  13          0.62          0.54         1.83 o
  -4   8  13         17.88         17.10         4.28 o
  -3   8  13          0.47          0.65         1.69 o
  -2   8  13          0.07          3.05         2.75 o
  -1   8  13          0.94          1.83         3.36 o
   0   8  13         21.27         22.90         7.02 o
   1   8  13          1.42          0.61         3.97 o
   2   8  13         49.09         45.24         5.18 o
   3   8  13         33.89         29.61         8.70 o
   4   8  13          0.36          1.65         1.61 o
   5   8  13          1.93          3.36         1.83 o
  -3   9  13          0.22          0.00         1.83 o
  -2   9  13          5.87          3.05         3.36 o
  -1   9  13          4.75          4.89         3.97 o
   0   9  13          3.18          5.19         3.66 o
   1   9  13          9.95          9.77         4.12 o
   2   9  13        189.77        204.55        10.99 o
   3   9  13        190.73        217.51        11.18 o
   4   9  13         33.55         35.73         4.89 o
   1  10  13         18.33         13.13         3.66 o
   2  10  13         12.60         14.05         3.97 o
  -1   0  14         17.88         23.82         4.58 o
   0   0  14         36.49         42.75         6.11 o
  -3   1  14         20.48         19.24         4.89 o
  -1   1  14          0.76          4.89         2.14 o
   0   1  14          0.02         -1.53         1.53 o
   1   1  14         26.00         31.45         4.89 o
   2   1  14          0.39         -0.92         1.83 o
  -4   2  14          9.99         10.97         2.78 o
  -3   2  14          8.59          9.77         3.05 o
  -2   2  14         58.42         47.64         5.50 o
  -1   2  14         65.90         73.60         7.33 o
   0   2  14         72.42         60.16         6.72 o
   1   2  14          6.23         10.38         3.05 o
   2   2  14         35.12         49.78         6.41 o
  -4   3  14          2.02          3.66         2.14 o
  -3   3  14         32.08         31.15         4.28 o
  -2   3  14        113.17        111.16         9.16 o
  -1   3  14          7.46          3.36         2.44 o
   0   3  14          5.59          9.47         3.36 o
   1   3  14          0.60         -1.83         1.83 o
   5   3  14         26.95         27.48         4.58 o
  -5   4  14         15.14          8.25         3.36 o
  -4   4  14         51.36         46.72         7.33 o
  -3   4  14          0.88          2.94         1.57 o
  -2   4  14         11.28          7.94         2.38 o
  -1   4  14          7.41          9.98         2.48 o
   0   4  14         46.53         47.70         5.19 o
   1   4  14          2.90          2.14         1.94 o
   2   4  14         10.93          9.47         4.58 o
   3   4  14          0.10         -2.44         2.44 o
   4   4  14          2.41          1.22         3.36 o
   5   4  14         54.18         42.75         4.62 o
  -4   5  14         91.23         94.67        10.69 o
  -3   5  14         72.34         76.13         5.93 o
  -2   5  14         28.96         29.07         3.66 o
  -1   5  14          2.25         -0.45         4.43 o
   0   5  14         25.79         29.17         4.43 o
   1   5  14          7.43         10.99         5.50 o
   2   5  14         10.61         13.13         5.19 o
   3   5  14          4.77          5.80         3.66 o
   4   5  14         43.34         34.42         4.44 o
   5   5  14         93.97         71.25         5.92 o
  -3   6  14        124.63        126.88        14.20 o
  -2   6  14        105.56        121.14        14.05 o
  -1   6  14         16.48         15.96         3.66 o
   0   6  14         88.04         83.67        10.99 o
   1   6  14         52.72         46.72         8.25 o
   2   6  14         45.44         45.81        10.69 o
   3   6  14         51.58         48.86         5.03 o
   4   6  14          9.48          7.21         2.54 o
  -3   7  14          2.69          3.66         1.83 o
  -2   7  14          6.64          6.72         2.38 o
  -1   7  14         61.76         58.76         5.57 o
   0   7  14         46.94         38.48         8.86 o
   1   7  14         85.16         75.73        10.38 o
   2   7  14         34.31         34.81         8.86 o
   3   7  14          6.83         11.71         2.86 o
   4   7  14          0.12          1.53         2.14 o
  -2   8  14         11.00         12.83         3.97 o
   0   8  14         15.84         13.13         5.50 o
   1   8  14        110.39        103.52        12.52 o
   2   8  14          0.10         -1.83         1.83 o
   3   8  14         21.18         32.07         4.58 o
   2   9  14          0.32          5.50         2.14 o
   1   3  15         14.13          8.86         3.05 o
   0   4  15         47.47         46.39         4.57 o
   1   4  15         64.03         70.07         5.80 o
   2   4  15         39.39         40.62         7.33 o
  -2   5  15         20.77         10.69         4.58 o
  -1   5  15          0.78          2.75         2.75 o
   0   5  15         37.28         40.90         5.50 o
   1   5  15          0.15         -3.05         3.05 o
   2   5  15         16.72         21.68         7.02 o
  -1   6  15          1.83         -0.61         1.53 o
   0   6  15          9.36         14.35         3.97 o
                                                
